# Supplementary material for: Machine Learning-Based Gesture Recognition Glove: Design and Implementation
Source: Sensors (Basel). 2024 Sep 23;24(18):6157. doi: 10.3390/s24186157 (PMC11435472; doi:10.3390/s24186157)
Supplement: Supplementary file 1 [file sensors-24-06157-s001.zip]

Archive with 6 entries (6 files):
- game_gestures.db.csv
- __MACOSX/._game_gestures.db.csv
- README 1.md
- __MACOSX/._README 1.md
- README 1.pdf
- __MACOSX/._README 1.pdf
