# Supplementary material for: Machine Learning-Based Gesture Recognition Glove: Design and Implementation
Source: Sensors (Basel). 2024 Sep 23;24(18):6157. doi: 10.3390/s24186157 (PMC11435472; doi:10.3390/s24186157)
Supplement: Supplementary file 1 [file sensors-24-06157-s001.zip › game_gestures.db.csv]

ID_person	age	gender	gesture	repetition	recording	time	index.bend	thumb.bend	little.bend	middle.bend	ring.bend	index.pressure	thumb.pressure	little.pressure	middle.pressure	ring.pressure	imu.orientEulX	imu.orientEulY	imu.orientEulZ	imu.orientQuatX	imu.orientQuatY	imu.orientQuatZ	imu.orientQuatW	imu.linacceleX	imu.linacceleY	imu.linacceleZ
8	59	M	wave right	1	2	[0 10 20 30 40 50 60 70 80 90 100 110 120 130 140 150 160 170 180 190 200 210 220 230 240 250 260 270 280 290 300 310 320 330 340 350 360 370 380 390 400 410 420 430 440 450 460 470 480 490 500 510 520 530 540 550 560 570 580 590 600 610 620 630 640 650 660 670 680 690 700 710 720 730 740 750 760 770 780 790 800 810 820 830 840 850 860 870 880 890 900 910 920 930 940 950 960 970 980 990 1000 1010…	[5100 5100 5105 5108 5096 5113 5105 5097 5109 5117 5164 5160 5152 5153 5153 5156 5177 5152 5152 5168 5153 5164 5153 5165 5116 5152 5160 5109 5152 5181 5225 5249 5257 5265 5289 5276 5281 5281 5285 5280 5220 5220 5181 5169 5152 5152 5100 5069 5029 5020 4993 4981 4984 4993 4985 5009 5016 5024 5033 5029 5028 5037 5040 5032 5032 5033 5016 5032 5028 5045 5044 5056 5052 5044 5049 5044 5041 5037 5048 503…	[581 604 601 596 624 624 585 613 589 604 596 592 597 569 597 584 580 589 580 589 581 580 584 588 569 600 612 604 621 589 604 617 628 624 656 657 681 704 656 612 621 665 684 657 624 636 624 613 612 605 604 625 592 613 585 613 601 597 588 612 569 601 573 621 597 612 605 597 608 605 596 605 600 588 608 605 609 600 616 609 612 584 592 596 601 597 588 593 589 597 600 596 580 596 608 588 596 605 624 59…	[5593 5597 5600 5589 5597 5597 5612 5584 5601 5609 5616 5625 5624 5636 5624 5624 5629 5617 5629 5600 5624 5597 5605 5600 5616 5640 5641 5657 5648 5724 5760 5769 5800 5793 5813 5813 5820 5805 5796 5760 5721 5681 5640 5624 5624 5617 5600 5564 5589 5561 5537 5544 5541 5493 5577 5569 5576 5593 5584 5592 5564 5580 5597 5572 5600 5577 5553 5576 5584 5597 5576 5589 5573 5569 5568 5573 5585 5581 5569 559…	[5597 5581 5593 5584 5580 5589 5596 5592 5585 5604 5629 5637 5633 5625 5624 5628 5617 5621 5624 5617 5612 5624 5600 5601 5592 5576 5597 5584 5617 5705 5737 5760 5765 5788 5773 5772 5768 5761 5757 5732 5656 5653 5593 5609 5633 5597 5597 5565 5541 5496 5420 5416 5432 5441 5460 5509 5517 5533 5512 5532 5529 5520 5532 5521 5525 5501 5521 5516 5525 5508 5529 5537 5513 5533 5517 5521 5529 5513 5520 553…	[8191 8191 8191 8191 8191 8191 8191 8191 8191 8191 8191 8191 8191 8191 8191 8191 8191 8191 8191 8191 8191 8191 8191 8191 8191 8191 4772 4776 4793 8191 8191 8191 8191 8191 8191 8191 8191 8191 8191 8191 8191 8191 8191 8191 8191 8191 8191 8191 8191 8191 8191 8191 8191 8191 8191 8191 8191 8191 8191 8191 8191 8191 8191 8191 8191 8191 8191 8191 8191 8191 8191 8191 8191 8191 8191 8191 8191 8191 8191 819…	[15 26 31 23 18 34 19 34 15 23 18 23 0 39 35 42 23 26 15 18 34 18 31 14 15 46 14 26 10 34 14 0 10 18 18 26 19 27 18 26 11 19 26 14 27 15 23 7 10 35 26 23 26 38 19 3 38 34 27 34 22 39 23 19 26 22 19 35 27 0 30 30 34 10 30 30 31 19 23 31 18 30 26 34 19 26 19 42 15 22 19 34 62 19 6 19 7 30 22 39 26 31 15 30 3 23 3 19 18 6 30 26 34 7 42 34 26 10 10 26 46]	[22 30 19 19 15 11 3 7 15 23 22 19 0 14 10 27 19 14 30 15 26 23 11 18 14 22 14 39 43 43 15 22 31 19 31 18 35 11 0 15 0 7 26 11 30 19 34 6 11 0 30 31 6 14 3 18 3 10 22 26 14 15 22 7 7 10 2 43 10 30 0 26 26 11 19 6 43 35 2 27 3 18 30 27 3 7 0 18 11 22 27 31 30 23 26 18 2 34 10 18 19 7 14 34 19 10 2 2 14 19 2 34 27 26 30 10 38 6 18 18 7]	[68 64 65 73 65 68 59 65 76 72 68 68 68 64 73 64 72 68 63 64 65 63 64 64 68 64 42 42 50 64 69 62 64 69 64 80 72 68 73 62 63 59 65 64 68 62 73 64 65 58 69 62 59 65 68 76 68 59 72 50 64 68 64 72 64 73 68 64 63 59 62 68 64 72 65 68 69 72 55 59 58 68 59 65 62 64 65 65 65 69 59 63 68 55 62 64 64 64 73 69 64 69 62 64 55 62 65 65 65 55 68 96 58 69 55 54 55 64 63 55 65]	[35 26 31 23 26 22 22 27 19 22 27 26 26 15 38 30 26 23 30 26 22 19 26 27 22 22 19 23 15 26 15 23 22 30 27 30 38 27 27 35 30 23 14 30 27 26 23 34 26 27 38 27 22 26 26 30 30 30 26 19 10 22 30 30 23 23 23 26 30 30 22 22 26 22 27 26 39 23 18 27 27 23 26 26 23 23 34 27 31 27 18 22 26 18 22 31 26 34 30 30 22 31 26 27 26 39 22 27 26 22 19 26 34 22 18 23 30 22 27 34 34]	[30 30 34 23 27 23 30 23 30 23 31 27 31 27 26 27 27 30 22 26 27 15 27 26 22 27 27 23 30 27 19 19 26 23 30 22 14 30 18 26 26 23 31 27 30 23 34 26 30 34 23 27 26 22 27 26 23 22 26 15 23 31 26 18 22 23 26 26 19 26 26 19 23 26 34 34 26 30 31 23 26 18 23 34 30 22 30 31 23 22 27 26 27 26 27 30 22 19 27 26 34 26 26 15 27 26 19 23 27 34 23 31 23 22 27 23 27 27 31 23 26]	[3738 3738 3736 3734 3735 3736 3738 3742 3746 3749 3713 3639 3573 3488 3392 3292 3166 3023 2882 2768 2665 2585 2541 2516 2504 2489 2484 2511 2583 2728 3079 3470 3604 3675 3700 3720 3715 3684 3611 3467 3047 2791 2607 2503 2492 2513 2585 2670 2775 2896 3009 3131 3262 3372 3487 3614 3751 3832 3879 3908 3900 3886 3856 3833 3799 3773 3748 3739 3733 3730 3733 3738 3746 3755 3765 3772 3775 3765 3757 374…	[-24 -25 -25 -24 -24 -22 -17 -15 -14 -25 -79 -167 -259 -345 -430 -555 -701 -833 -928 -967 -984 -962 -950 -963 -977 -975 -958 -991 -1067 -1133 -1129 -1202 -1203 -1194 -1180 -1186 -1183 -1179 -1173 -1150 -1166 -1145 -1114 -1114 -1106 -1127 -1134 -1155 -1144 -1074 -974 -852 -734 -630 -545 -437 -311 -182 -86 -36 -16 -15 -38 -79 -128 -172 -201 -196 -178 -162 -148 -131 -116 -106 -96 -92 -96 -109 -118 -…	[1270 1269 1268 1269 1270 1270 1269 1269 1266 1261 1223 1151 1081 988 864 754 626 426 159 -104 -328 -474 -530 -552 -526 -409 -194 -95 -130 -291 -508 -910 -1199 -1251 -1215 -1223 -1200 -1172 -1160 -1110 -903 -587 -367 -304 -278 -219 -89 90 337 647 786 826 920 967 1013 1057 1118 1177 1251 1317 1352 1348 1324 1289 1257 1235 1226 1237 1250 1265 1283 1301 1306 1297 1291 1285 1282 1286 1289 1292 1295 1…	[4979 4981 4961 4960 4961 4931 4902 4904 4902 5059 5294 5570 5874 5927 6010 6521 7009 7522 7965 8280 8598 8673 8703 8848 8899 8683 8234 8364 8993 9611 9281 9211 8948 8645 8389 8372 8350 8416 8634 8918 10041 9902 9555 9456 9368 9453 9439 9564 9574 9403 9059 8496 8150 7795 7622 7349 7058 6544 6188 6095 5985 5890 5893 6056 6239 6441 6568 6524 6382 6280 6224 6153 6061 5970 5903 5881 5919 6013 6066 60…	[9208 9197 9203 9212 9215 9229 9242 9235 9214 9065 8551 7780 6992 6144 5129 4056 3172 1986 847 -28 -611 -1052 -1124 -1021 -771 -196 776 1226 909 -243 -3427 -5529 -6729 -7228 -7398 -7453 -7412 -7252 -6939 -6327 -3132 -1475 50 805 920 1101 1205 1403 1710 2478 3077 3510 4201 4728 5119 5645 6392 7366 8285 8899 9252 9282 9088 8702 8305 7974 7800 7935 8152 8354 8546 8739 8840 8828 8826 8789 8737 8709 8…	[-11246 -11255 -11264 -11262 -11258 -11256 -11250 -11240 -11243 -11282 -11664 -12214 -12681 -13268 -13837 -14149 -14289 -14375 -14292 -14112 -13838 -13667 -13601 -13482 -13448 -13579 -13816 -13753 -13487 -13221 -12891 -11735 -11040 -10790 -10793 -10715 -10769 -10902 -11124 -11580 -12538 -12954 -13162 -13075 -13111 -13070 -13165 -13143 -13163 -13185 -13267 -13435 -13283 -13126 -12833 -12442 -11854…	[-5690 -5689 -5678 -5669 -5673 -5678 -5695 -5724 -5754 -5777 -5588 -5264 -4923 -4419 -3817 -3046 -2250 -1126 -22 861 1626 2304 2537 2712 2795 2934 3025 2800 2199 1097 -2090 -3913 -4605 -5002 -5181 -5290 -5275 -5115 -4691 -3845 -778 629 1973 2725 2814 2650 2135 1506 754 -122 -938 -1855 -2814 -3610 -4411 -5268 -6102 -6498 -6589 -6560 -6405 -6338 -6243 -6207 -6092 -5983 -5851 -5767 -5698 -5648 -5617…	[18 20 18 25 16 12 0 -26 -135 -429 -301 -180 -206 -58 0 -55 -24 143 253 365 474 464 351 180 229 271 163 141 -92 -138 341 -319 -41 -16 -56 -27 0 -84 -141 32 -143 147 301 362 518 231 302 143 156 -134 122 138 -42 71 64 0 -179 -155 -195 -285 -212 -241 -104 -71 41 96 135 130 115 79 23 0 -30 -63 -73 -81 -77 -42 -27 0 -20 0 12 0 -15 -17 0 -19 -16 -30 -13 0 14 0 0 0 0 10 23 27 22 0 0 -15 0 -16 -31 -26 -2…	[0 0 0 0 0 0 0 -21 -63 -220 -217 -218 -262 -244 -250 -286 -341 -240 -186 -122 -73 -55 -40 -16 75 -52 -240 -272 -409 -471 -439 -26 -232 -202 -78 -99 -84 -70 -44 28 -468 -347 -279 -104 -25 -136 -115 -173 -151 -275 -154 -82 -153 -129 -155 -258 -271 -210 -158 -154 -132 -109 -61 -49 -10 28 38 44 43 35 0 -10 -23 -26 0 0 0 0 16 0 10 0 -12 0 -13 0 10 15 0 0 13 0 0 0 0 0 0 0 0 13 0 10 12 21 0 -12 0 0 0 0 …	[0 0 0 0 0 0 14 36 71 190 233 185 150 50 -41 -91 -53 -85 -81 -101 -102 -81 -47 0 117 314 398 286 0 50 -259 -553 -388 -187 -156 -201 -146 -98 -164 -159 -329 67 241 294 190 168 117 0 -46 0 -25 -81 -45 -64 -139 -111 -115 0 150 219 264 188 77 -23 -88 -113 -118 -90 -65 0 64 118 123 79 24 -26 -49 -39 -16 0 0 57 70 14 15 0 0 0 0 0 0 10 14 18 20 11 0 0 0 0 15 0 0 0 0 -13 12 42 23 19 0 0 0 0 0 20 29 16 0 …
8	59	M	fist	1	2	[0 10 20 30 40 50 60 70 80 90 100 110 120 130 140 150 160 170 180 190 200 210 220 230 240 250 260 270 280 290 300 310 320 330 340 350 360 370 380 390 400 410 420 430 440 450 460 470 480 490 500 510 520 530 540 550 560 570 580 590 600 610 620 630 640 650 660 670 680 690 700 710 720 730 740 750 760 770 780 790 800 810 820 830 840 850 860 870 880 890 900 910 920 930 940 950 960 970 980 990 1000 1010…	[5152 5152 5140 5156 5152 5152 5152 5152 5113 5152 5152 5152 5140 5153 5152 5153 5156 5153 5133 5152 5113 5109 5084 5056 5021 4977 4872 4648 4216 3840 3533 3376 3313 3264 3264 3356 3389 3389 3412 3444 3493 3480 3429 3356 3308 3372 3480 3865 4429 4873 5033 5101 5152 5161 5160 5168 5157 5152 5156 5136 5117 5156 5152 5156 5152 5153 5156 5157 5152 5152 5152 5137 5141 5152 5152 5152 5152 5152 5116 514…	[593 600 608 592 605 589 617 601 604 608 604 597 593 597 596 589 597 600 597 589 580 588 581 572 572 569 565 549 545 540 525 516 481 477 8191 8191 8191 8191 8191 8191 8191 8191 8191 8191 496 513 528 532 556 581 565 580 581 584 572 581 584 581 572 589 572 593 593 585 608 604 593 585 605 588 596 588 600 589 588 593 593 588 612 612 600 577 585 596 584 585 589 593 605 600 597 588 596 589 589 589 584 …	[5572 5565 5584 5580 5569 5561 5541 5572 5572 5568 5580 5588 5576 5588 5576 5577 5577 5576 5577 5572 5569 5549 5540 5504 5484 5437 5424 5344 5212 4952 4533 1613 1237 973 952 944 936 941 968 949 973 984 993 993 1021 1061 1388 4581 5100 5476 5612 5628 5645 5645 5637 5613 5593 5589 5577 5588 5589 5597 5592 5565 5568 5557 5556 5569 5557 5565 5548 5561 5565 5557 5577 5557 5549 5556 5564 5569 5561 5572…	[5513 5512 5516 5508 5508 5513 5521 5493 5516 5516 5517 5517 5509 5525 5533 5521 5521 5528 5520 5512 5504 5484 5473 5444 5425 5380 5208 4716 4068 3692 3448 3360 3317 3316 3296 3253 3252 3253 3281 3301 3364 3372 3392 3412 3440 3516 3585 3777 4372 5084 5285 5377 5416 5456 5441 5440 5440 5421 5441 5429 5429 5444 5449 5453 5472 5464 5461 5468 5464 5473 5468 5465 5465 5457 5464 5485 5472 5473 5472 548…	[4632 4617 4629 4584 4609 4625 4625 4617 4621 4625 4625 4624 4624 4628 4613 4621 4613 4621 4628 4636 4621 4625 4585 4581 4548 4513 4449 4312 3969 3584 3225 3025 2952 2884 2793 2677 2664 2649 2661 2685 2745 2757 2769 2833 2856 3000 3180 3513 4033 4400 4545 4608 4648 4657 4664 4657 4636 4648 4652 4632 4648 8191 4604 4624 4617 4617 8191 4620 8191 8191 4628 4620 4629 4613 4624 4613 4608 4620 4617 462…	[2 7 42 26 15 10 19 22 30 19 34 30 10 6 2 18 23 38 34 51 0 2 35 30 27 34 65 18 22 23 26 19 14 393 1632 2164 3360 4481 5104 5309 5685 5669 5536 4573 644 14 6 30 19 23 3 35 43 27 30 50 34 19 26 26 38 31 30 18 27 39 34 26 23 18 39 35 0 18 23 30 26 35 18 39 38 0 35 46 39 42 0 46 42 26 11 27 39 18 23 27 19 18 34 34 34 19 19 38 22 30 38 14 22 46 22 7 10 1 18 2 42 46 18 19 19]	[3 18 23 18 31 7 34 7 19 19 19 0 11 10 10 14 7 0 59 34 26 50 47 35 2 14 6 35 31 14 15 10 23 14 19 27 2 26 19 30 34 34 2 34 22 50 7 35 11 2 34 14 27 38 0 51 18 47 14 26 39 11 14 18 3 42 22 2 35 14 18 26 42 15 0 27 14 19 11 22 0 35 0 15 6 26 15 19 22 34 0 11 14 27 14 58 7 38 38 6 2 11 23 22 50 46 15 10 42 0 23 10 22 2 35 38 2 2 14 27 10]	[42 34 46 42 42 39 38 35 34 43 34 35 42 38 42 38 31 42 38 35 38 46 35 35 50 43 35 31 38 34 31 1060 1085 1057 1056 1056 1060 1056 1076 1080 1097 1105 1113 1089 1096 1101 1109 34 35 46 30 38 42 34 35 31 35 50 50 39 39 62 35 46 39 35 68 43 62 69 35 43 39 38 39 50 43 46 38 35 38 42 38 43 35 35 38 39 39 35 43 42 39 42 42 42 51 34 46 34 39 38 43 31 39 34 39 46 31 38 43 39 38 51 38 34 38 50 46 35 35]	[30 30 30 35 27 19 7 27 27 18 34 22 34 26 31 27 30 27 26 30 11 23 23 27 19 34 27 31 22 26 31 23 18 31 18 22 35 31 38 34 30 30 22 30 26 30 26 22 31 34 23 27 34 35 22 26 30 27 30 26 15 27 34 18 26 26 34 22 31 23 31 23 26 27 38 22 27 15 34 31 23 22 27 22 30 26 27 31 23 30 22 22 22 18 27 31 35 34 30 22 27 30 27 30 23 27 23 26 19 34 34 23 27 15 34 34 26 19 30 22 22]	[27 26 26 26 26 27 23 30 23 26 23 26 22 30 22 30 26 23 23 23 18 27 23 27 26 27 14 39 27 22 15 14 19 19 23 26 30 27 23 26 15 23 26 22 18 23 27 23 19 30 14 31 31 27 27 27 30 26 22 26 30 23 30 19 23 27 22 34 19 23 19 22 30 27 34 23 23 26 22 26 34 27 26 27 27 23 22 27 30 34 26 22 27 19 27 27 22 26 22 19 59 30 26 30 30 30 30 39 26 23 27 34 35 26 26 23 27 27 34 23 26]	[3683 3686 3687 3689 3687 3688 3688 3689 3691 3692 3693 3693 3690 3679 3659 3625 3590 3524 3462 3372 3271 3164 3017 2907 2761 2621 2501 2424 2371 2335 2302 2283 2262 2226 2193 2151 2093 2033 1975 1930 1902 1903 1909 1934 1979 2057 2149 2249 2356 2450 2550 2644 2742 2841 2940 3041 3143 3246 3364 3474 3550 3600 3651 3695 3712 3711 3714 3716 3709 3693 3677 3670 3663 3655 3656 3659 3654 3657 3669 368…	[-187 -188 -189 -189 -190 -190 -190 -190 -189 -187 -188 -193 -202 -226 -256 -304 -354 -440 -508 -610 -734 -868 -1023 -1103 -1122 -1069 -974 -898 -848 -828 -806 -772 -745 -703 -667 -629 -599 -569 -544 -527 -529 -543 -556 -571 -601 -643 -707 -809 -905 -994 -1036 -1091 -1105 -1119 -1107 -1074 -1029 -972 -889 -782 -652 -508 -361 -234 -156 -126 -128 -140 -157 -178 -201 -210 -212 -207 -199 -195 -191 -1…	[1220 1222 1222 1222 1219 1217 1214 1212 1213 1211 1210 1209 1206 1198 1183 1159 1129 1065 1009 921 812 670 407 117 -393 -801 -1017 -1118 -1183 -1241 -1287 -1331 -1353 -1368 -1381 -1399 -1427 -1436 -1438 -1432 -1417 -1410 -1397 -1374 -1350 -1302 -1185 -1054 -871 -673 -450 -242 -45 173 363 508 707 838 948 1030 1033 1035 1065 1119 1171 1203 1209 1201 1187 1170 1154 1158 1159 1160 1165 1176 1179 117…	[6139 6163 6174 6187 6173 6168 6162 6157 6156 6138 6143 6189 6270 6387 6515 6704 6919 7117 7296 7571 7970 8439 8921 9361 9655 9902 9914 9918 9963 10130 10239 10249 10227 10140 10090 10086 10195 10227 10253 10253 10274 10322 10309 10205 10137 9907 9619 9529 9351 9294 9145 9277 9282 9401 9439 9404 9469 9482 9412 9233 8598 7748 6900 6219 5787 5625 5676 5772 5845 5903 5991 6056 6053 5978 5922 5936 58…	[8089 8084 8079 8067 8052 8035 8017 8004 8008 8007 7998 7950 7860 7716 7492 7146 6639 6028 5319 4429 3400 2286 1184 90 -1017 -1929 -2743 -3302 -3662 -3817 -3994 -4321 -4607 -4901 -5129 -5344 -5397 -5428 -5365 -5298 -5088 -4886 -4784 -4665 -4526 -4344 -3694 -2939 -1962 -825 -357 224 519 844 1069 1228 1717 2089 2718 3292 4080 5045 6108 7143 7910 8283 8306 8168 8003 7822 7631 7622 7635 7699 7782 786…	[-11641 -11627 -11622 -11618 -11636 -11646 -11659 -11666 -11658 -11663 -11663 -11667 -11695 -11751 -11873 -12061 -12325 -12646 -13026 -13381 -13621 -13716 -13652 -13446 -13156 -12753 -12455 -12205 -11989 -11745 -11542 -11400 -11255 -11137 -11007 -10814 -10547 -10345 -10183 -10086 -10080 -10121 -10187 -10409 -10667 -11140 -11790 -12239 -12771 -13132 -13371 -13392 -13453 -13389 -13341 -13308 -13123…	[-5459 -5470 -5475 -5487 -5486 -5496 -5501 -5512 -5523 -5534 -5541 -5549 -5530 -5479 -5377 -5192 -4959 -4640 -4153 -3530 -2798 -1971 -1028 15 1054 2005 2737 3195 3468 3645 3800 3843 3994 4189 4377 4606 4913 5231 5554 5790 5947 5965 5958 5846 5605 5227 4824 4383 3747 2987 2430 1728 1008 281 -440 -1178 -1900 -2619 -3592 -4184 -4767 -5178 -5535 -5754 -5757 -5684 -5682 -5718 -5706 -5634 -5562 -5510 -…	[0 -10 0 0 0 0 0 0 0 -17 -38 -69 -95 -139 -197 -160 -201 -228 -217 -149 -128 -78 36 132 300 359 459 401 257 82 27 26 10 15 -19 21 0 78 166 221 75 40 182 267 137 276 202 198 86 -70 145 -244 -61 -41 27 109 0 83 15 -50 -32 -107 -221 -230 -161 -122 -114 -95 -32 40 68 83 54 37 0 0 43 0 -55 -74 -39 0 41 -48 -54 -14 28 41 12 -26 -39 0 10 0 -17 -28 -27 -10 0 0 0 0 0 0 0 0 0 -21 0 0 -14 -14 0 0 0 -11 0 0 …	[0 0 0 0 0 0 0 0 0 0 -11 -17 -29 -55 -90 -108 -129 -176 -231 -249 -294 -291 -292 -284 -219 -237 -154 -160 -69 -33 -11 0 25 16 -53 -103 -87 -51 -69 -70 -40 -34 -43 -99 -102 -139 -183 -171 -137 -251 -133 -209 -96 -86 -85 -52 -165 -112 -181 -159 -161 -158 -121 -119 -70 -54 -17 -15 -19 0 10 27 26 25 0 -50 19 52 10 -23 -10 -17 -14 14 0 0 0 0 29 0 -17 0 0 0 0 0 0 0 0 11 0 0 0 0 0 0 0 0 0 0 0 0 0 11 0 0…	[0 0 13 26 0 -12 -20 -22 0 12 20 30 38 73 85 120 77 47 46 41 41 0 -14 0 -29 -11 -60 -93 -36 0 13 0 56 0 0 -19 0 -20 0 42 0 0 35 47 0 -91 45 52 35 37 0 10 -57 32 0 -55 0 -61 -78 -10 -47 0 66 130 209 207 109 21 -30 -71 -92 -66 -20 0 25 57 64 32 13 -23 -11 24 48 -10 -24 -15 21 39 16 0 0 0 0 22 0 28 15 0 22 12 -14 0 -13 0 13 0 12 0 0 0 13 11 10 0 0 0 0 0 16 0 0]
2	24	F	finger spread	1	1	[0 10 20 30 40 50 60 70 80 90 100 110 120 130 140 150 160 170 180 190 200 210 220 230 240 250 260 270 280 290 300 310 320 330 340 350 360 370 380 390 400 410 420 430 440 450 460 470 480 490 500 510 520 530 540 550 560 570 580 590 600 610 620 630 640 650 660 670 680 690 700 710 720 730 740 750 760 770 780 790 800 810 820 830 840 850 860 870 880 890 900 910 920 930 940 950 960 970 980 990 1000 1010…	[5152 5117 5117 5113 5152 5117 5112 5117 5116 5116 5140 5117 5140 5116 5133 5136 5117 5097 5108 5101 5089 5077 5056 5037 5028 5041 5232 5321 5352 5349 5364 5349 5357 5364 5361 5325 5229 5049 4941 4917 4949 4961 4973 4989 4992 4997 4997 4992 5004 5012 5001 5033 5045 5053 5060 5061 5065 5064 5060 5061 5060 5065 5057 5056 5060 5069 5053 5069 5069 5076 5077 5069 5068 5076 5069 5080 5073 5072 5076 507…	[588 592 577 581 604 564 588 585 580 600 576 576 601 576 568 585 577 572 580 560 572 569 572 572 573 569 588 585 592 573 593 592 576 576 584 589 580 588 556 552 548 552 568 573 576 565 561 573 577 572 569 557 552 584 577 584 584 577 581 565 572 577 576 589 596 584 573 604 584 580 580 597 584 596 568 593 589 577 580 581 589 588 601 568 585 580 601 588 601 576 569 580 580 585 576 580 580 573 584 59…	[5489 5480 5480 5477 5473 5464 5481 5489 5476 5489 5481 5493 5485 5485 5485 5505 5477 5465 5464 5453 5429 5404 5381 5381 5345 5405 5749 5788 5821 5840 5848 5821 5845 5844 5828 5784 5617 5420 5320 5249 5309 5329 5357 5329 5372 5389 5393 5396 5416 5412 5416 5405 5425 5456 5460 5473 5476 5484 5453 5473 5485 5464 5485 5484 5480 5481 5493 5489 5477 5481 5485 5481 5484 5485 5472 5493 5476 5493 5488 548…	[5456 5469 5457 5465 5472 5457 5468 5457 5460 5464 5449 5464 5472 5448 5480 5464 5460 5452 5441 5437 5432 5388 5353 5333 5309 5309 5556 5696 5801 5860 5873 5876 5889 5881 5884 5812 5572 5384 5189 5180 5233 5253 5261 5329 5360 5376 5368 5361 5377 5365 5368 5377 5409 5413 5436 5444 5449 5460 5449 5445 5448 5456 5457 5464 5465 5449 5457 5456 5465 5453 5468 5465 5453 5464 5452 5464 5477 5473 5461 546…	[4637 4628 4641 4629 4633 4629 4648 4641 4632 4640 4637 4660 4637 4644 4640 4640 4640 4645 4625 4600 4605 4585 4569 4568 4569 4561 4716 4756 4885 4940 4957 4972 4984 4981 4965 4917 4728 4608 4508 4464 4489 4508 4509 4537 4549 4549 4545 4560 4553 4560 4557 4561 4581 4593 4589 4608 4612 4617 4616 4620 4616 4609 4600 4613 4600 4601 4604 4612 4608 4613 4609 4601 4629 4616 4617 4616 4608 4613 4612 462…	[22 6 15 26 18 19 3 34 35 27 39 23 18 43 15 27 22 34 22 14 26 30 19 47 15 30 19 22 46 18 26 6 34 30 11 23 10 22 19 23 14 27 11 26 2 18 34 27 27 10 46 10 6 26 30 11 34 11 10 42 35 23 3 51 26 11 35 18 7 22 23 27 14 43 2 18 18 19 18 7 14 22 27 19 34 27 7 15 34 30 10 26 10 27 27 26 34 35 35 14 18 15 23 30 23 23 15 34 10 22 14 34 14 46 27 3 38 26 15 0 18]	[31 26 46 30 23 3 6 19 30 19 42 34 14 27 3 23 6 6 6 42 18 6 18 26 6 18 2 14 30 14 14 14 23 11 39 31 22 27 2 30 26 58 43 30 0 27 2 38 14 7 18 15 15 7 11 3 0 3 54 19 2 34 19 10 22 23 3 34 34 27 27 27 34 14 10 22 50 23 31 0 22 18 18 34 6 23 31 7 14 34 27 0 18 34 23 39 7 6 51 30 42 14 26 34 3 18 26 31 15 3 6 11 26 34 26 10 14 26 18 10 7]	[35 39 43 42 35 42 34 38 38 38 38 35 43 42 39 43 51 50 42 35 39 42 39 50 39 31 46 39 39 42 42 34 38 35 43 42 42 35 43 38 31 38 43 46 34 42 38 42 43 39 34 35 47 42 38 42 42 38 47 47 38 38 46 39 38 19 46 42 38 46 42 46 38 38 43 54 38 38 43 35 42 34 34 31 46 46 35 42 43 38 34 42 35 39 50 42 35 31 42 46 39 35 43 27 42 46 42 43 43 35 42 31 35 39 35 31 38 38 46 42 39]	[31 26 26 23 27 23 31 30 23 18 34 30 35 27 26 26 34 26 27 26 23 18 35 26 27 26 30 38 26 26 23 31 26 23 27 18 30 26 23 26 30 27 38 22 19 27 27 22 19 27 31 18 19 23 23 26 30 34 26 23 27 19 23 22 11 30 34 27 23 26 26 22 22 27 30 30 23 26 27 26 50 19 19 27 26 18 23 18 27 26 34 27 22 23 15 26 19 23 26 27 23 27 27 23 30 26 27 26 22 34 19 34 27 34 31 23 30 30 31 34 30]	[22 30 34 30 27 27 34 27 26 22 30 26 30 19 27 22 27 19 27 22 23 23 22 27 26 27 26 30 15 27 26 30 18 26 27 27 23 23 22 35 23 19 30 26 34 26 22 27 30 23 23 27 26 30 19 30 34 27 23 19 22 34 27 23 23 26 26 26 30 30 27 26 26 30 15 23 26 27 18 27 26 30 23 26 31 22 34 26 23 38 34 22 23 34 30 23 34 22 23 27 34 18 15 26 26 22 22 23 26 22 22 26 31 30 23 30 30 31 27 34 22]	[3741 3743 3747 3749 3749 3750 3750 3754 3741 3704 3670 3609 3534 3475 3368 3261 3168 3048 2920 2796 2693 2606 2543 2496 2441 2401 2363 2426 2446 2461 2467 2467 2465 2462 2462 2471 2509 2565 2624 2690 2801 2839 2868 2911 2961 3040 3118 3190 3261 3348 3441 3522 3566 3632 3724 3753 3754 3755 3771 3775 3762 3749 3741 3723 3696 3677 3669 3673 3683 3695 3709 3722 3732 3734 3731 3721 3715 3712 3712 371…	[-115 -113 -111 -109 -109 -110 -113 -120 -131 -163 -217 -278 -339 -399 -507 -608 -683 -746 -778 -758 -710 -656 -613 -570 -525 -487 -466 -428 -441 -465 -485 -493 -505 -506 -508 -498 -508 -553 -577 -624 -744 -763 -764 -778 -730 -686 -656 -650 -600 -586 -535 -436 -304 -165 -49 18 35 18 -10 -42 -72 -106 -142 -163 -166 -157 -143 -123 -106 -95 -92 -95 -103 -110 -115 -117 -120 -123 -124 -122 -119 -116 -…	[1247 1247 1248 1249 1250 1250 1249 1248 1234 1189 1132 1045 936 844 690 540 391 175 -68 -295 -462 -589 -674 -745 -801 -849 -865 -672 -575 -530 -487 -475 -455 -445 -434 -494 -611 -678 -713 -689 -532 -410 -290 -123 8 148 331 456 584 743 875 978 1056 1162 1255 1323 1351 1336 1295 1250 1217 1201 1193 1199 1207 1223 1241 1252 1252 1250 1246 1243 1241 1241 1242 1244 1246 1246 1246 1243 1240 1239 1239 …	[5814 5803 5802 5807 5806 5822 5849 5928 5922 5885 6020 5996 5859 5879 6010 6245 6471 6625 6746 6728 6619 6543 6488 6416 6345 6281 6079 5131 5083 5120 5195 5221 5274 5257 5248 5324 5663 5977 6142 6369 6846 6817 6716 6714 6355 6076 6084 6311 6278 6740 6954 6763 5963 5492 5110 4766 4678 4821 5080 5266 5384 5597 5874 6004 5946 5841 5734 5591 5468 5413 5440 5522 5635 5716 5752 5735 5737 5753 5757 573…	[8523 8531 8536 8544 8550 8540 8519 8458 8341 7999 7418 6699 5882 4914 3845 2710 1506 333 -818 -1818 -2636 -3311 -3832 -4311 -4645 -5120 -5010 -3997 -3425 -3048 -2715 -2608 -2399 -2348 -2269 -3001 -3770 -4109 -4442 -4193 -3196 -2513 -1853 -726 -225 515 1587 2222 3042 3829 4596 5564 7015 8041 9018 9719 9971 9794 9343 8885 8550 8282 8034 7994 8112 8320 8539 8711 8791 8801 8759 8679 8592 8539 8524 8…	[-11349 -11341 -11327 -11313 -11309 -11306 -11308 -11299 -11410 -11736 -12092 -12627 -13235 -13765 -14229 -14582 -14820 -14936 -14908 -14803 -14662 -14471 -14289 -14117 -13965 -13739 -13811 -14597 -14777 -14871 -14914 -14922 -14934 -14942 -14961 -14833 -14617 -14475 -14397 -14434 -14525 -14682 -14829 -14923 -15084 -15149 -15001 -14742 -14505 -13964 -13448 -13006 -12590 -12081 -11365 -10928 -10774…	[-5760 -5777 -5796 -5809 -5808 -5812 -5813 -5838 -5796 -5665 -5565 -5307 -4935 -4499 -3881 -3076 -2161 -1165 -126 857 1647 2292 2733 3068 3405 3742 3956 3614 3535 3432 3413 3421 3440 3469 3454 3327 2914 2508 1927 1390 621 323 93 -346 -674 -1329 -1966 -2517 -3061 -3652 -4255 -4752 -5017 -5259 -5643 -5642 -5571 -5615 -5826 -5965 -5969 -5927 -5892 -5760 -5571 -5415 -5326 -5324 -5389 -5471 -5564 -565…	[0 0 0 -19 -12 -25 0 -129 -262 -190 -305 -244 -193 -155 -97 0 48 218 357 393 403 263 134 130 31 264 -45 280 80 96 -43 38 -25 129 58 337 172 138 233 30 -85 59 252 21 192 53 0 13 116 -38 -44 0 83 -133 -279 -237 -148 -132 -143 -94 0 33 45 83 113 91 62 25 0 -42 -55 -48 -34 -27 -15 11 13 29 27 26 25 0 -18 -32 -28 -18 0 0 18 0 11 0 0 0 0 0 0 -18 -43 0 -13 13 10 14 13 10 0 0 -15 0 -13 0 0 0 -16 0 12 24 …	[0 0 0 0 0 0 -14 -67 -119 -143 -210 -246 -294 -325 -354 -345 -358 -315 -222 -182 -134 -94 -114 19 -68 -158 467 -161 -56 0 -34 42 -27 47 -73 88 95 -163 -128 -146 -88 -82 -27 -217 -122 -148 -234 -104 -156 -145 -177 -177 -252 -269 -230 -179 -117 -53 -32 0 0 29 37 48 33 22 0 -17 -25 -27 -14 0 0 0 0 0 0 0 0 0 0 0 0 0 0 0 0 0 0 0 0 0 16 11 0 0 0 0 -15 -14 0 0 10 0 0 0 0 0 0 0 0 0 0 0 0 0 0 0 11 0 0]	[0 0 0 0 0 0 38 106 200 242 187 130 101 42 0 -65 -115 -165 -236 -220 -182 -110 -28 -32 27 -175 -17 143 -15 -139 -70 0 14 -22 20 0 -39 -165 -207 -98 -78 -14 -125 -43 -39 -128 40 -57 52 -46 -128 -103 48 88 244 329 339 197 41 -74 -102 -135 -124 -87 -15 18 72 83 75 52 0 -25 -37 -46 -42 0 15 27 32 12 0 -32 -35 -24 0 18 25 16 10 -11 -10 -12 -14 -23 -13 -16 17 34 22 28 0 -13 -26 -15 0 0 14 13 0 -10 -18 …
3	24	F	wave left	1	2	[0 10 20 30 40 50 60 70 80 90 100 110 120 130 140 150 160 170 180 190 200 210 220 230 240 250 260 270 280 290 300 310 320 330 340 350 360 370 380 390 400 410 420 430 440 450 460 470 480 490 500 510 520 530 540 550 560 570 580 590 600 610 620 630 640 650 660 670 680 690 700 710 720 730 740 750 760 770 780 790 800 810 820 830 840 850 860 870 880 890 900 910 920 930 940 950 960 970 980 990 1000 1010…	[5060 5056 5056 5057 5069 5061 5064 5064 5061 5057 5068 5057 5060 5065 5057 5077 5072 5081 5089 5105 5097 5144 5108 5152 5181 5209 5181 5117 5080 5020 4957 4940 4917 4933 4985 5012 5049 5080 5088 5088 5085 5085 5084 5072 5080 5072 5060 5061 5044 5045 5036 5036 5045 5045 5045 5060 5064 5045 5052 5056 5053 5061 5057 5057 5049 5057 5061 5056 5052 5072 5057 5056 5061 5061 5076 5093 5076 5077 5068 507…	[609 581 592 593 608 596 585 588 581 585 596 589 597 589 597 589 601 573 600 581 580 572 585 589 577 589 581 584 585 572 612 565 589 565 565 593 584 581 588 584 588 585 584 564 580 592 561 592 597 588 592 588 589 589 597 580 580 580 588 585 588 585 584 588 584 584 589 593 577 584 581 577 573 588 581 581 600 580 577 573 632 592 593 596 588 600 584 577 576 592 588 592 585 601 597 600 596 572 572 58…	[5352 5349 5341 5353 5337 5344 5341 5349 5332 5341 5348 5341 5332 5349 5356 5352 5360 5364 5357 5368 5353 5369 5365 5389 5448 5477 5497 5441 5440 5417 5352 5352 5324 5313 5356 5388 5424 5432 5413 5416 5408 5404 5401 5388 5389 5393 5392 5392 5381 5404 5373 5377 5368 5380 5369 5385 5372 5341 5348 5352 5361 5361 5352 5360 5353 5361 5372 5369 5360 5368 5357 5357 5381 5365 5356 5361 5360 5349 5364 536…	[5572 5576 5560 5577 5564 5560 5560 5576 5576 5589 5577 5584 5565 5580 5588 5588 5589 5597 5605 5609 5604 5608 5605 5633 5665 5692 5688 5648 5632 5613 5581 5572 5573 5588 5608 5640 5641 5640 5629 5633 5629 5608 5621 5629 5612 5609 5601 5624 5601 5589 5596 5597 5589 5589 5597 5600 5597 5585 5577 5576 5581 5577 5572 5576 5572 5576 5581 5577 5580 5581 5577 5576 5577 5565 5573 5573 5580 5580 5580 557…	[4620 4617 4625 4624 4621 4632 4621 4629 4616 4628 4629 4633 4641 4641 4649 4657 4657 4672 4677 4693 4696 4681 4697 4733 4804 4840 4836 4772 4736 4696 4637 4617 4605 4636 4665 4700 4732 4736 4717 4724 4712 4716 4712 4704 4697 4688 4684 4689 4669 4676 4664 4669 4669 4673 4673 4673 4668 4677 4673 4669 4672 4677 4673 4673 4665 4668 4653 4668 4665 4668 4665 4664 4680 4664 4668 4665 4653 4673 4660 465…	[38 26 18 34 38 35 30 2 35 22 22 11 18 22 18 31 0 23 14 35 23 39 11 42 34 34 6 34 11 30 19 2 35 26 18 23 18 10 26 26 7 26 22 18 3 54 19 39 26 18 27 39 38 0 18 30 26 23 26 34 22 27 10 22 31 38 10 58 26 26 10 14 34 30 19 26 18 7 26 38 34 34 31 39 31 14 0 6 2 19 7 23 19 30 15 26 27 34 3 31 34 10 43 14 26 27 14 34 26 30 26 23 38 23 27 11 35 14 19 18 3]	[30 23 30 22 30 2 35 19 15 14 34 30 2 23 7 27 15 18 6 30 22 18 7 34 14 23 3 6 18 10 18 3 18 6 23 19 50 22 14 14 23 34 23 11 2 30 26 0 18 43 10 3 10 27 0 10 0 26 34 0 2 19 11 26 11 31 18 39 19 22 10 11 15 42 26 34 18 3 26 27 34 23 34 42 2 38 26 22 22 2 2 15 15 27 26 43 22 19 6 23 14 7 18 30 3 19 39 14 11 35 0 23 22 58 27 31 22 2 34 30 34]	[42 38 42 35 50 47 51 35 46 43 46 42 35 43 43 50 42 39 46 38 46 46 39 39 46 46 50 46 42 39 34 39 42 46 34 43 46 46 42 42 31 43 39 42 68 43 39 43 46 38 42 43 39 38 38 43 50 38 39 39 47 46 34 42 42 46 47 39 42 38 46 38 39 38 39 35 39 42 42 39 35 47 42 38 42 38 42 42 46 35 43 43 42 39 43 38 39 46 35 43 39 39 42 50 42 39 39 46 38 46 35 46 42 50 38 38 42 42 58 42 43]	[26 26 34 26 23 31 22 30 23 30 22 26 34 23 26 30 18 27 23 27 30 15 30 31 22 22 26 27 22 30 30 23 23 22 22 34 22 30 30 26 34 26 27 30 35 30 34 22 34 27 30 15 23 34 23 23 23 22 22 30 27 30 27 31 30 27 22 19 27 34 23 26 26 22 18 30 23 30 27 30 23 34 22 34 15 26 26 18 27 23 23 30 26 19 30 26 34 23 26 26 26 30 22 27 22 18 26 27 23 27 23 31 30 18 23 34 19 22 31 22 23]	[23 26 22 22 30 23 23 30 23 23 27 34 23 34 27 22 18 26 26 26 27 22 27 26 30 26 19 31 30 26 22 34 30 22 19 30 27 26 27 31 27 26 22 30 30 26 35 30 30 23 27 18 23 27 19 42 27 23 26 23 26 26 23 26 30 27 30 23 22 27 22 19 27 27 34 26 34 22 26 19 26 23 23 23 22 26 23 23 26 26 23 19 19 31 23 23 26 26 26 26 34 23 23 23 26 30 26 27 30 27 19 27 30 26 34 26 23 26 26 26 27]	[3943 3944 3946 3943 3939 3940 3934 3931 3932 3941 3953 3943 3917 3856 3752 3655 3522 3378 3237 3107 2986 2924 2906 2901 2843 2740 2563 2315 2049 1833 1720 1662 1605 1572 1588 1710 1936 2192 2459 2675 2793 2794 2791 2792 2797 2800 2803 2817 2852 2922 3026 3138 3249 3354 3452 3546 3635 3699 3744 3779 3812 3855 3897 3946 3962 3960 3960 3975 3975 3952 3937 3909 3877 3841 3809 3799 3810 3821 3812 379…	[-121 -119 -121 -121 -117 -111 -116 -126 -124 -112 -127 -198 -310 -425 -561 -739 -938 -1140 -1295 -1286 -1171 -1107 -1093 -1092 -1092 -1114 -1181 -1278 -1290 -1238 -1213 -1222 -1241 -1260 -1288 -1321 -1324 -1313 -1315 -1321 -1263 -1253 -1262 -1267 -1276 -1282 -1288 -1294 -1289 -1252 -1181 -1079 -981 -899 -788 -689 -597 -541 -490 -442 -380 -302 -241 -176 -140 -118 -111 -101 -107 -132 -148 -163 -17…	[1255 1257 1258 1258 1259 1260 1256 1258 1261 1264 1273 1223 1176 1108 1012 925 837 708 159 -941 -1221 -1272 -1380 -1421 -1384 -1236 -1082 -832 -102 352 477 434 349 226 -32 -410 -767 -1105 -1420 -1499 -1420 -1327 -1282 -1283 -1228 -1118 -970 -696 -346 89 413 592 695 760 772 801 841 883 932 987 1033 1071 1097 1126 1144 1157 1164 1166 1167 1179 1187 1194 1199 1206 1209 1207 1200 1183 1176 1178 1189…	[6806 6805 6825 6818 6749 6725 6729 6805 6811 6748 6973 7319 7874 8184 8375 8898 9525 10161 10503 10682 10532 10398 10580 10672 10726 10725 10912 10787 9626 8211 7468 7367 7391 7553 8111 9101 10120 10958 11518 11632 11439 11303 11276 11293 11255 11162 11049 10870 10658 10347 10018 9603 9236 8975 8427 8010 7696 7609 7564 7554 7413 7132 6879 6715 6560 6426 6393 6377 6432 6607 6738 6762 6695 6610 64…	[7827 7853 7843 7850 7916 7942 7907 7857 7878 7958 7847 7075 6029 4978 3831 2357 945 -403 -1777 -2926 -3763 -4173 -4370 -4397 -4022 -2983 -978 1834 4469 6302 7064 7202 7264 7199 6808 5978 4527 2752 1077 -203 -1682 -1772 -1622 -1561 -1452 -1322 -1141 -825 -489 -31 463 1001 1478 1815 2230 2687 3193 3570 4034 4565 5161 5803 6338 6708 7010 7246 7348 7374 7337 7300 7280 7331 7436 7580 7693 7787 7859 7…	[-10609 -10592 -10581 -10592 -10607 -10597 -10635 -10639 -10621 -10575 -10483 -10738 -11010 -11452 -12046 -12359 -12490 -12374 -12212 -11981 -11953 -11950 -11721 -11627 -11711 -11986 -12002 -11621 -11224 -10685 -10289 -10032 -9747 -9555 -9529 -9837 -10501 -11042 -11299 -11464 -11596 -11715 -11761 -11754 -11806 -11910 -12033 -12224 -12433 -12700 -12915 -13106 -13180 -13135 -13202 -13122 -12925 -12…	[-6950 -6948 -6955 -6939 -6908 -6917 -6895 -6872 -6869 -6909 -6953 -7037 -6991 -6747 -6206 -5563 -4562 -3449 -2413 -1494 -698 -288 -167 -135 235 912 2091 3699 5462 6865 7542 7852 8126 8262 8093 7287 5937 4344 2638 1286 545 544 565 563 535 519 502 417 190 -294 -1031 -1858 -2690 -3475 -4261 -4989 -5653 -6078 -6345 -6501 -6657 -6878 -7157 -7335 -7392 -7345 -7332 -7406 -7403 -7230 -7087 -6885 -6681 -…	[-15 -17 -10 13 0 -44 19 48 38 -83 -485 -493 -465 -350 -242 -104 77 260 400 501 581 507 155 85 -39 -43 -33 -12 58 14 -39 0 24 90 0 -106 11 0 -44 -21 54 31 13 -44 -25 34 155 327 340 326 247 276 166 -29 24 -157 -134 -188 -87 -92 -70 -93 -146 -165 -152 -56 -78 -118 -92 -40 0 30 65 123 146 87 0 -50 0 42 56 56 42 0 0 -14 -22 -28 -25 0 11 18 26 24 28 24 16 0 0 0 0 0 0 0 0 0 0 0 0 0 0 0 0 0 0 0 0 0 0 0 …	[-11 -23 0 0 -40 -34 50 0 0 -56 -240 -246 -238 -348 -442 -463 -464 -357 -367 -154 -218 -165 -98 0 0 220 -89 -351 -209 -156 -122 -127 -97 -153 -117 -102 -108 -236 -164 -54 -25 -45 -38 -64 -43 -28 -27 12 -58 -115 -114 -162 -310 -402 -321 -333 -196 -131 -81 -84 -118 -95 -88 -75 -42 -13 -29 -25 0 -16 0 0 0 -46 -21 30 0 -26 -24 0 11 0 -11 -11 0 0 0 0 0 0 -10 0 0 0 0 0 -10 -11 0 0 0 0 0 0 0 -11 0 0 0 0…	[0 0 -11 -17 19 21 -10 0 0 54 227 247 73 58 10 -65 -26 36 68 69 64 65 81 -28 94 98 -200 -266 -110 180 186 115 148 167 171 -43 -24 -61 -75 -150 -63 -41 39 14 62 80 52 105 36 38 0 0 29 43 46 58 32 0 34 41 58 56 64 44 31 29 -14 -42 -54 -40 -15 14 45 73 76 44 -17 -68 -69 -38 0 38 39 0 -40 -33 -18 0 21 28 17 0 -18 -32 -20 0 14 19 14 0 -17 -17 0 0 13 0 0 0 0 0 0 0 0 0 0 0 0 10 0 0 0]
6	24	F	wave left	1	2	[0 10 20 30 40 50 60 70 80 90 100 110 120 130 140 150 160 170 180 190 200 210 220 230 240 250 260 270 280 290 300 310 320 330 340 350 360 370 380 390 400 410 420 430 440 450 460 470 480 490 500 510 520 530 540 550 560 570 580 590 600 610 620 630 640 650 660 670 680 690 700 710 720 730 740 750 760 770 780 790 800 810 820 830 840 850 860 870 880 890 900 910 920 930 940 950 960 970 980 990 1000 1010…	[5061 5045 5057 5064 5080 5065 5065 5077 5077 5080 5092 5080 5073 5080 5073 5084 5100 5105 5137 5152 5152 5161 5180 5181 5213 5220 5213 5181 5097 5025 5008 5008 5068 5152 5181 5229 5261 5273 5252 5272 5272 5257 5253 5241 5244 5221 5220 5181 5064 5017 5049 5100 5141 5153 5152 5140 5152 5152 5141 5152 5136 5152 5137 5152 5152 5137 5152 5152 5152 5140 5133 5133 5152 5141 5152 5152 5152 5117 5137 514…	[596 621 620 609 604 596 605 589 609 612 617 601 612 597 608 605 604 604 605 608 605 601 617 616 601 593 608 576 565 561 541 553 557 588 596 612 608 597 605 597 592 597 593 585 604 601 588 616 584 597 577 548 585 588 572 604 608 596 589 612 600 601 596 608 589 604 596 592 596 577 584 608 576 581 601 589 592 596 588 592 616 597 589 601 601 596 585 600 573 573 593 568 589 601 585 608 573 593 601 58…	[5633 5624 5636 5628 5632 5633 5637 5644 5601 5629 5640 5636 5617 5608 5601 5621 5640 5640 5637 5641 5636 5624 5653 5697 5697 5713 5696 5632 5516 5393 5376 5393 5500 5640 5716 5784 5824 5816 5820 5777 5788 5784 5761 5741 5709 5717 5708 5688 5588 5524 5548 5593 5601 5636 5633 5637 5640 5633 5668 5628 5624 5628 5628 5621 5613 5620 5613 5600 5621 5629 5633 5628 5632 5629 5629 5621 5624 5620 5637 561…	[5557 5564 5569 5568 5560 5556 5580 5576 5573 5589 5573 5584 5577 5576 5584 5593 5593 5597 5605 5609 5613 5620 5593 5644 5645 5652 5633 5633 5556 5537 5524 5556 5588 5620 5672 5729 5761 5760 5752 5737 5720 5701 5700 5673 5661 5653 5645 5613 5589 5564 5573 5604 5608 5629 5621 5628 5613 5620 5625 5612 5617 5617 5613 5612 5597 5613 5604 5633 5612 5620 5617 5601 5625 5608 5604 5613 5616 5604 5617 559…	[8191 8191 8191 8191 8191 8191 8191 8191 8191 8191 8191 8191 8191 8191 8191 8191 8191 8191 8191 8191 8191 8191 4849 4924 4924 4932 4924 4877 4800 4789 4772 4769 4800 4856 4901 4968 4992 4992 4992 4988 4989 4980 4965 4969 4953 4952 4933 4901 4793 4752 4781 4832 4857 4865 8191 4860 8191 8191 8191 8191 8191 8191 8191 8191 8191 8191 8191 8191 8191 8191 8191 8191 8191 8191 8191 8191 8191 8191 8191 819…	[27 10 19 31 39 31 27 14 14 34 34 30 11 14 0 7 26 23 15 7 22 39 11 31 14 18 22 19 11 31 26 34 34 39 30 3 30 35 18 42 11 39 10 47 10 27 55 19 46 15 23 35 26 51 22 35 2 30 18 26 22 38 7 10 31 18 26 34 18 15 27 26 30 19 15 6 2 22 19 23 18 22 27 31 26 23 15 43 10 18 35 35 18 19 3 27 22 7 18 2 43 7 10 30 51 14 18 30 3 22 26 46 34 15 30 10 26 15 3 18 19]	[27 14 18 14 3 11 18 42 51 14 0 10 18 14 22 3 19 18 14 27 3 26 15 6 22 3 30 39 3 14 7 2 22 18 23 26 0 22 2 47 6 19 42 22 39 2 22 18 0 42 14 38 6 34 14 2 0 22 2 43 7 27 18 14 23 3 27 23 50 10 18 18 19 34 0 2 10 30 0 34 15 30 2 34 22 19 31 30 19 34 38 27 18 14 2 2 34 19 34 34 30 26 23 22 7 10 10 11 34 26 2 14 31 26 18 22 18 10 26 26 7]	[65 65 64 69 64 73 64 58 63 63 64 68 68 65 64 59 62 65 64 69 68 59 46 34 35 51 39 35 38 39 35 42 38 39 46 42 38 39 38 38 43 42 35 38 50 39 54 43 42 39 35 46 38 31 63 50 51 62 68 64 63 62 69 64 64 68 64 65 65 64 65 65 62 59 58 63 65 62 58 69 62 68 64 65 65 62 63 62 68 68 72 65 58 64 69 65 63 64 59 76 69 72 65 62 62 69 58 65 64 64 63 68 47 65 50 59 64 55 73 64 68]	[26 23 19 34 22 27 26 27 27 18 30 22 31 27 30 31 27 30 26 27 19 26 18 18 23 30 26 31 26 38 23 30 34 23 30 18 22 27 23 26 22 27 34 26 22 18 26 26 26 30 19 23 23 22 23 27 23 23 19 27 23 26 31 23 34 19 30 30 26 22 27 58 22 15 27 27 31 19 22 26 31 22 42 26 30 27 19 27 23 27 19 27 26 23 31 22 23 31 23 23 31 26 22 26 27 23 30 30 30 34 31 22 30 23 19 26 19 27 30 23 19]	[23 27 30 11 23 35 27 26 22 27 30 23 26 23 22 18 27 19 27 31 27 27 23 34 26 22 30 34 34 23 27 22 26 26 23 26 27 23 31 19 34 23 19 23 34 27 27 27 15 27 23 31 26 7 43 23 27 27 22 23 27 26 30 30 26 26 23 26 15 18 23 22 22 23 30 26 26 23 18 22 27 26 26 23 23 19 27 19 23 26 35 30 27 42 23 26 23 47 22 23 30 22 27 23 31 27 18 31 27 34 30 27 27 26 35 23 27 34 26 27 26]	[3762 3761 3760 3760 3761 3756 3742 3721 3683 3638 3543 3450 3341 3242 3089 3000 2904 2830 2765 2726 2711 2710 2696 2583 2445 2207 1904 1524 1177 1096 1102 1087 1115 1181 1330 1658 2072 2391 2537 2563 2551 2570 2610 2656 2733 2834 2918 3019 3130 3232 3332 3449 3546 3660 3749 3783 3788 3784 3777 3767 3755 3736 3723 3717 3719 3724 3723 3723 3725 3724 3734 3744 3748 3755 3765 3768 3773 3775 3776 377…	[-110 -111 -112 -113 -113 -118 -132 -166 -209 -252 -342 -436 -546 -652 -824 -922 -1001 -1020 -1013 -997 -993 -1015 -1046 -1111 -1202 -1303 -1347 -1323 -1288 -1302 -1332 -1325 -1317 -1312 -1287 -1290 -1304 -1262 -1176 -1133 -1128 -1141 -1160 -1190 -1218 -1250 -1209 -1184 -1120 -1056 -937 -819 -665 -491 -318 -187 -104 -65 -72 -97 -115 -135 -152 -160 -160 -155 -145 -134 -127 -125 -125 -125 -129 -128…	[1345 1345 1344 1343 1343 1342 1337 1328 1308 1273 1195 1106 998 893 660 426 51 -312 -577 -731 -815 -863 -841 -717 -626 -606 -77 -1357 -1414 -1198 -84 -799 -847 -984 -1248 -1499 -1315 -1191 -1330 -1287 -1179 -1075 -942 -759 -516 -175 157 465 708 798 840 994 1054 1097 1156 1204 1242 1270 1293 1290 1275 1261 1250 1250 1257 1265 1272 1274 1272 1272 1271 1272 1275 1279 1281 1285 1287 1286 1285 1281 1…	[6221 6228 6232 6233 6243 6262 6316 6509 6668 6749 6841 6975 7153 7481 7885 8251 8568 8823 9056 9187 9341 9565 9745 9997 10417 10436 10038 9222 8159 7575 7102 7073 7285 7945 9112 10418 11065 11249 11333 11096 10912 10690 10579 10448 10334 10349 10062 10077 10010 9866 9345 9288 8759 8047 7271 6502 5909 5611 5726 5917 5982 6036 6097 6144 6173 6186 6110 6013 5941 5924 5964 6017 6081 6127 6126 6095 6…	[9046 9041 9033 9023 9013 8994 8915 8711 8429 8001 7377 6565 5618 4469 3046 1421 -166 -1410 -2194 -2663 -2878 -2815 -2313 -965 1213 3351 5237 6974 8119 8415 8599 8561 8391 7935 6910 5219 2831 427 -1124 -1799 -1626 -1420 -1149 -842 -528 -155 230 627 1123 1343 2115 2943 4073 5236 6550 7649 8417 8840 8953 8805 8643 8487 8357 8327 8362 8423 8537 8613 8647 8657 8622 8594 8577 8574 8588 8642 8652 8622 …	[-10778 -10783 -10789 -10795 -10794 -10812 -10882 -10987 -11198 -11578 -12093 -12654 -13198 -13641 -13944 -14062 -13964 -13725 -13445 -13252 -13093 -12946 -12894 -12775 -12166 -11230 -9965 -8229 -6781 -6694 -6780 -6725 -6881 -7278 -8020 -9357 -10825 -11555 -11574 -11742 -11920 -12166 -12332 -12499 -12663 -12697 -12925 -12866 -12802 -12771 -12844 -12542 -12368 -12092 -11689 -11407 -11220 -11101 -1…	[-5633 -5625 -5621 -5626 -5631 -5606 -5535 -5429 -5247 -4981 -4581 -4070 -3393 -2531 -1598 -765 -64 473 917 1147 1217 1200 1368 2087 3231 4710 6399 8187 9485 9769 9904 9994 9880 9454 8563 6717 4562 2864 2188 2046 2156 2032 1762 1534 1011 317 -272 -980 -1757 -2486 -3415 -4025 -4708 -5482 -6002 -6125 -6066 -5965 -5862 -5814 -5773 -5697 -5643 -5600 -5597 -5607 -5582 -5582 -5598 -5591 -5658 -5713 -57…	[0 0 12 0 -48 -107 -144 -209 -237 -211 -182 -190 -64 0 107 218 342 380 379 313 208 17 -43 33 -176 -56 16 26 68 83 -38 71 106 130 121 -102 47 141 0 72 144 308 286 405 48 128 47 69 -24 -60 -101 -154 39 -69 -143 -185 -217 -151 -124 -80 -25 24 42 58 60 30 34 14 14 0 -21 -10 43 0 -24 -43 -65 -38 -39 0 0 12 13 21 27 17 10 0 0 -11 -15 0 0 0 0 0 10 18 0 10 0 -18 -14 0 0 0 0 0 25 11 0 0 0 0 0 0 0 0 0 0 0]	[0 0 0 -11 -26 -54 -68 -117 -173 -202 -235 -257 -235 -261 -255 -226 -133 -101 -110 -83 -73 37 147 41 -226 -242 -110 -240 -376 -203 -249 -278 -270 -242 -83 -179 -309 -75 137 -34 -30 -34 -115 -166 -211 -153 -252 -151 -245 -178 -24 -96 -84 -143 -174 -181 -110 -55 -42 -17 0 0 10 14 17 12 0 0 0 0 10 0 17 23 14 0 -33 -25 -10 0 0 10 0 0 0 0 0 0 0 0 0 0 0 0 0 0 0 0 0 0 0 0 0 0 0 0 0 0 0 0 0 0 0 0 0 0 0 0…	[0 0 0 14 23 49 75 88 119 96 74 15 -10 -36 -70 -101 -146 -146 -96 -38 -28 -59 -121 -184 -363 -245 -191 -59 538 -18 180 164 260 243 133 -188 -328 -148 -302 -132 112 50 -15 11 -18 35 0 27 47 -56 -36 21 -21 -36 0 26 105 128 162 70 0 -35 -67 -59 -38 0 46 38 32 29 0 -33 0 -17 -17 14 24 39 20 0 -23 -35 -35 0 22 17 0 0 0 -14 0 0 13 0 0 0 -18 -15 -14 0 0 15 10 0 0 0 0 0 0 0 -11 0 0 0 0 0 0 0 0 0 0]
9	22	M	fist	1	2	[0 10 20 30 40 50 60 70 80 90 100 110 120 130 140 150 160 170 180 190 200 210 220 230 240 250 260 270 280 290 300 310 320 330 340 350 360 370 380 390 400 410 420 430 440 450 460 470 480 490 500 510 520 530 540 550 560 570 580 590 600 610 620 630 640 650 660 670 680 690 700 710 720 730 740 750 760 770 780 790 800 810 820 830 840 850 860 870 880 890 900 910 920 930 940 950 960 970 980 990 1000 1010…	[4865 4884 4864 4876 4869 4868 4868 4861 4864 4865 4877 4869 4868 4892 4881 4869 4876 4877 4869 4877 4877 4892 4913 4929 4952 4997 5008 5008 4948 4788 4408 4081 3701 3449 3320 3293 3293 3337 3469 3520 3429 3345 3345 3380 3381 3393 3405 3376 3369 3556 3788 3965 4125 4225 4385 4576 4729 4833 4889 4969 4977 5028 5060 5092 5101 5112 5100 5077 5076 5065 5053 5052 5021 5024 5020 5001 5013 4992 5001 501…	[592 580 609 585 592 588 600 600 584 612 588 605 585 593 580 597 604 584 584 584 581 569 572 577 597 593 600 581 592 580 576 573 561 533 8191 541 448 444 436 440 437 424 433 445 449 445 456 485 489 513 532 533 557 564 568 572 588 604 593 605 580 593 600 613 589 605 588 585 612 608 596 596 601 593 608 592 581 597 596 616 601 585 581 616 585 612 608 596 608 597 593 593 600 608 581 601 596 593 592 6…	[5428 5429 5436 5429 5433 5433 5424 5416 5428 5412 5448 5429 5429 5408 5401 5421 5421 5412 5408 5413 5417 5452 5456 5513 5520 5552 5533 5513 5465 5324 5060 4628 4081 14 2 18 22 821 700 656 656 664 672 677 689 688 713 753 841 7 18 4377 4645 4793 4977 5104 5264 5384 5444 5460 5473 5461 5484 5505 5549 5568 5560 5565 5564 5557 5540 5533 5541 5532 5544 5532 5529 5532 5524 5517 5509 5520 5513 5501 5505…	[5280 5253 5265 5261 5241 5257 5260 5244 5273 5260 5244 5257 5269 5269 5240 5248 5248 5244 5233 5236 5285 5393 5437 5469 5489 5512 5493 5485 5389 4649 4033 3629 3368 3189 3133 3140 3132 3132 3140 3140 3137 3172 3216 3220 3236 3224 3213 3193 3229 3361 3513 3613 3796 4077 4393 4697 4992 5248 5344 5408 5436 5453 5484 5489 5528 5525 5516 5513 5505 5509 5492 5509 5501 5496 5497 5496 5500 5501 5477 548…	[4344 4349 4341 4352 4353 4341 4353 4357 4340 4361 4312 4348 4360 4357 4357 4352 4356 4360 4353 4372 4384 4488 4548 4612 4669 4680 4676 4624 4513 4244 3892 3500 3236 2973 2861 2800 2772 2752 2668 2624 2581 2532 2552 2568 2577 2612 2680 2768 2913 3045 3256 3408 3505 3597 3696 3824 3968 4117 4201 4253 4293 4320 4349 4601 4657 4693 4709 4697 4684 4657 4649 4641 4620 4616 4617 4608 4604 4604 4601 459…	[3 18 54 11 18 18 27 18 22 39 27 0 22 26 18 19 18 30 23 27 26 34 50 42 34 26 27 27 23 26 38 22 26 0 18 0 10 888 2665 2425 3064 4480 4645 4493 3329 1801 164 23 14 18 26 38 19 23 34 38 22 31 27 43 19 27 51 23 30 15 50 11 34 35 39 27 26 11 19 54 43 42 31 22 26 39 26 10 22 26 3 18 34 22 15 23 7 30 31 26 42 26 27 14 2 51 23 38 22 10 19 18 2 30 34 26 31 38 7 22 2 31 39 35 2]	[14 19 26 34 18 10 26 42 19 31 30 2 18 19 38 51 31 18 26 26 38 19 19 2 22 11 10 31 23 31 19 43 6 31 10 18 18 15 35 11 39 22 14 15 10 22 26 23 7 22 14 10 3 15 18 34 2 34 14 22 22 19 26 22 42 23 6 2 3 14 27 7 27 7 26 3 0 3 14 19 0 27 35 38 26 2 38 10 43 10 30 15 30 26 18 22 15 26 27 15 30 26 15 35 43 18 42 26 6 2 18 34 18 22 10 23 7 27 14 27 26]	[38 42 35 42 39 38 42 43 34 43 39 31 38 30 35 39 35 38 42 42 46 38 35 39 26 39 39 43 34 42 31 39 153 245 316 381 817 1105 892 872 849 860 872 857 880 888 905 937 1008 628 169 201 273 241 168 84 201 188 141 88 39 30 39 58 224 213 148 38 30 34 39 35 34 51 35 39 42 35 30 39 35 43 43 34 42 34 69 43 42 35 43 43 27 42 31 38 35 42 39 35 38 46 50 39 31 42 38 34 47 39 42 39 38 43 42 35 43 35 38 42 30]	[23 27 31 35 26 34 22 34 22 27 19 22 15 30 18 27 27 26 38 22 19 26 27 27 26 31 35 34 27 27 19 23 31 18 27 27 38 6 27 23 1728 5596 5601 4900 2541 23 34 31 38 23 19 30 47 38 18 22 26 26 30 34 18 31 31 30 31 23 30 30 23 35 31 22 22 22 23 23 23 30 27 23 30 23 26 27 18 26 26 30 27 15 30 23 26 23 27 23 23 27 26 26 30 27 18 23 26 18 26 19 18 26 30 30 18 30 27 26 27 27 27 27 31]	[30 27 23 30 22 22 26 27 22 19 23 34 27 31 27 19 23 26 19 34 26 30 23 22 27 23 31 6 31 27 26 27 19 15 30 30 27 30 34 39 34 43 47 35 27 42 38 31 30 26 30 19 18 23 26 34 30 18 26 30 18 34 30 23 26 26 34 27 34 31 22 23 23 34 34 30 30 23 22 26 34 30 27 30 30 23 27 35 26 34 27 22 35 26 27 22 22 34 23 26 22 30 27 26 26 30 23 23 23 27 19 19 31 26 23 27 19 22 18 26 26]	[2149 2148 2146 2144 2142 2141 2139 2138 2134 2131 2117 2095 2053 2000 1943 1872 1792 1716 1636 1544 1457 1373 1299 1235 1173 1117 1067 1023 981 937 891 841 794 764 742 740 737 726 724 700 678 650 643 645 652 661 678 702 745 786 822 860 906 956 1010 1070 1128 1185 1246 1318 1373 1439 1489 1555 1607 1660 1714 1751 1808 1865 1934 2006 2067 2107 2125 2122 2122 2115 2108 2107 2102 2097 2090 2072 2060…	[-81 -81 -81 -82 -83 -83 -83 -82 -87 -108 -149 -209 -275 -356 -451 -544 -634 -721 -801 -823 -798 -761 -709 -644 -588 -534 -488 -452 -416 -382 -343 -304 -265 -236 -214 -181 -154 -129 -105 -84 -56 -27 -21 -18 -21 -25 -35 -49 -72 -105 -145 -186 -232 -290 -347 -416 -471 -527 -583 -641 -666 -675 -666 -639 -570 -510 -431 -379 -327 -269 -228 -181 -132 -92 -61 -47 -39 -50 -60 -66 -74 -84 -94 -105 -106 -1…	[1128 1127 1125 1124 1123 1123 1124 1124 1123 1116 1098 1059 1006 936 847 729 586 430 234 -8 -239 -439 -598 -715 -806 -864 -896 -921 -958 -994 -1044 -1095 -1127 -1168 -1221 -1266 -1303 -1342 -1370 -1381 -1399 -1420 -1425 -1428 -1423 -1425 -1416 -1409 -1384 -1358 -1318 -1264 -1201 -1111 -1031 -922 -817 -692 -584 -419 -274 -75 70 242 393 501 624 723 822 911 987 1051 1100 1141 1176 1190 1200 1194 11…	[-2841 -2833 -2842 -2843 -2840 -2843 -2856 -2865 -2838 -2617 -2211 -1610 -1002 -268 643 1730 2483 3458 4511 5344 6023 6692 7261 7677 8037 8250 8340 8417 8586 8764 9028 9309 9472 9709 10031 10249 10419 10605 10706 10746 10793 10867 10882 10883 10856 10862 10814 10784 10638 10525 10357 10091 9770 9301 8886 8335 7800 7183 6738 6054 5435 4557 3884 3067 2035 1264 280 -416 -1038 -1642 -1976 -2297 -2638…	[9035 9024 9010 9003 8999 8997 8995 8993 8999 9016 9009 8886 8650 8323 7914 7217 6720 6143 5534 4699 3792 3012 2299 1585 1050 610 298 79 -182 -404 -703 -970 -1210 -1441 -1657 -2101 -2464 -2758 -3078 -3207 -3429 -3658 -3694 -3752 -3744 -3753 -3717 -3675 -3610 -3413 -3076 -2711 -2315 -1737 -1212 -499 96 796 1456 2338 2979 3798 4378 5049 5556 5945 6421 6889 7396 7840 8289 8653 8902 9095 9245 9276 93…	[-12323 -12327 -12327 -12326 -12325 -12321 -12316 -12312 -12301 -12324 -12354 -12439 -12492 -12518 -12501 -12389 -12217 -11911 -11483 -11011 -10532 -9975 -9441 -8980 -8501 -8095 -7751 -7448 -7120 -6769 -6380 -5957 -5588 -5310 -5060 -4956 -4853 -4702 -4625 -4453 -4280 -4048 -4014 -4022 -4070 -4122 -4241 -4400 -4717 -5028 -5343 -5708 -6141 -6666 -7181 -7768 -8316 -8861 -9342 -9907 -10327 -10799 -11…	[5185 5198 5217 5231 5243 5254 5262 5270 5300 5332 5456 5670 6046 6511 7009 7738 8237 8768 9252 9826 10338 10728 11014 11241 11422 11596 11778 11921 11999 12068 12072 12056 12084 11996 11810 11594 11414 11236 11089 11083 11040 10980 10966 10942 10955 10926 10940 10921 10954 10988 11098 11255 11398 11596 11681 11763 11766 11734 11561 11321 11107 10800 10527 10107 9773 9389 8948 8578 8046 7510 6904…	[0 0 0 0 0 0 0 -59 -138 -181 -168 -171 -162 -156 -191 -67 0 0 31 166 179 197 173 166 109 114 46 28 38 -28 14 -44 24 15 -27 -47 -44 -94 30 -67 -35 -24 0 38 0 -41 -19 29 12 0 26 0 89 30 121 12 63 0 168 -106 78 -145 16 -216 -16 -22 -83 46 -41 31 -16 -78 -100 -164 -125 -114 -107 -74 -47 -30 -20 0 15 40 46 62 67 55 30 0 -15 -27 -25 -16 -11 -10 0 0 0 19 40 43 27 13 -21 -30 -24 -47 -43 -37 -32 -11 0 20 …	[0 0 0 0 0 0 0 -22 -67 -108 -130 -158 -224 -267 -290 -270 -229 -273 -220 -234 -183 -198 -152 -162 -114 -134 -102 -84 -35 -81 -47 0 0 0 10 -129 -53 -98 21 -127 0 0 -17 0 -52 -40 -94 -48 -138 -99 -118 -111 -85 -193 -132 -213 -132 -222 -102 -266 -88 -265 -100 -185 -81 -89 -111 -72 -141 -104 -134 -125 -122 -89 -36 -45 -12 -16 -14 -20 -22 -17 -12 -10 0 0 12 14 15 0 0 0 0 0 14 0 0 -12 0 0 0 26 28 12 0 …	[0 -17 -14 -14 -22 -16 0 71 127 220 190 155 200 160 106 43 0 0 -120 -99 -135 -169 -137 -167 -109 -126 -56 11 -22 35 19 19 42 35 -59 -27 0 0 -59 43 -19 0 -21 -29 18 -41 -15 -88 27 28 -68 -27 -110 -13 -134 0 -68 81 -150 72 -56 120 13 22 74 -69 81 -34 -17 24 13 60 53 82 106 98 109 94 49 16 -11 -48 -66 -71 -49 -27 -17 -12 0 0 0 0 0 0 0 0 -12 12 41 35 0 -19 -16 0 19 19 -14 -16 -10 -12 -10 0 11 19 0 10…
9	22	M	wave right	1	1	[0 10 20 30 40 50 60 70 80 90 100 110 120 130 140 150 160 170 180 190 200 210 220 230 240 250 260 270 280 290 300 310 320 330 340 350 360 370 380 390 400 410 420 430 440 450 460 470 480 490 500 510 520 530 540 550 560 570 580 590 600 610 620 630 640 650 660 670 680 690 700 710 720 730 740 750 760 770 780 790 800 810 820 830 840 850 860 870 880 890 900 910 920 930 940 950 960 970 980 990 1000 1010…	[5005 5001 5004 5004 5001 5009 5009 5000 5016 4993 5021 5001 5000 5000 5001 5005 5004 5005 5001 4997 5001 4997 4996 4993 4997 5000 5004 5024 5065 5076 5085 5096 5088 5081 5072 5061 5061 5029 5012 4953 4964 4952 4965 4985 4992 4992 4985 4988 4992 4973 4981 4977 4984 4977 4985 4980 4972 4988 4988 4988 4985 4988 4976 4993 4992 4993 4993 4989 4989 4992 4980 4988 4988 4980 4997 4996 4993 4992 4992 499…	[601 589 576 577 588 592 585 581 589 601 588 581 589 620 592 589 597 609 569 608 588 592 588 588 609 605 613 608 636 633 665 668 676 669 673 664 660 649 636 601 601 597 596 604 601 576 576 572 592 576 593 577 569 585 589 581 588 576 593 597 589 585 600 585 593 596 597 573 589 585 585 576 596 588 585 588 604 601 585 596 585 600 584 584 592 605 585 597 596 581 580 581 592 580 596 592 616 604 585 60…	[5456 5464 5408 5473 5460 5452 5441 5465 5457 5448 5449 5465 5465 5449 5445 5473 5456 5468 5453 5425 5412 5405 5421 5448 5485 5505 5540 5568 5648 5701 5737 5728 5721 5724 5720 5717 5709 5685 5661 5605 5481 5480 5416 5429 5460 5404 5401 5396 5381 5372 5364 5373 5388 5376 5389 5381 5392 5389 5409 5409 5404 5408 5389 5420 5412 5425 5433 5440 5441 5448 5441 5445 5452 5456 5457 5460 5452 5469 5457 546…	[5549 5556 5549 5544 5549 5541 5544 5545 5549 5544 5560 5557 5552 5553 5528 5568 5549 5545 5545 5545 5528 5509 5517 5544 5568 5593 5608 5620 5625 5621 5636 5633 5632 5628 5620 5637 5621 5616 5620 5604 5601 5608 5609 5609 5600 5573 5545 5541 5537 5533 5509 5517 5528 5528 5536 5536 5521 5544 5529 5544 5548 5537 5532 5544 5548 5540 5537 5545 5557 5560 5565 5564 5568 5564 5565 5569 5572 5564 5565 555…	[4528 4528 4517 4521 4524 4525 4533 4520 4528 4528 4529 4552 4528 4536 4528 4501 4544 4533 4525 4513 4512 4517 4533 4561 4608 4637 4692 4773 4913 4948 4960 4968 4961 4965 4949 4945 4920 4905 4837 4756 4601 4589 4549 4564 4553 4504 4492 4465 4476 4476 4477 4469 4472 4488 4485 4489 4492 4504 4489 4489 4501 4493 4501 4500 4509 4513 4513 4508 4505 4505 4520 4517 4521 4505 4517 4525 4536 4525 4512 452…	[0 30 38 43 22 34 50 47 18 30 19 26 27 30 34 35 23 31 30 19 26 34 18 19 14 39 14 26 18 18 11 19 43 23 19 22 34 26 34 10 22 27 42 34 26 15 23 26 27 10 18 26 7 18 7 46 19 18 43 15 50 6 35 30 35 15 6 26 10 14 26 31 39 11 11 26 26 26 64 18 26 11 30 31 27 10 27 30 23 2 31 6 31 15 23 19 14 10 22 15 26 10 23 7 23 23 7 2 23 39 11 18 42 23 19 10 19 26 14 14 39]	[14 35 34 26 18 0 7 22 2 0 6 6 22 26 69 30 18 26 50 6 14 27 26 22 18 7 19 11 18 26 35 10 11 26 23 22 10 3 3 34 6 10 26 26 11 34 15 26 18 22 31 3 35 19 7 22 42 22 14 2 26 18 11 19 15 14 0 2 30 26 11 10 42 2 10 27 3 19 38 26 34 15 10 23 19 22 30 6 23 27 34 14 34 27 46 38 22 18 2 7 42 26 0 10 27 18 35 26 2 18 50 19 27 2 2 6 0 11 27 10 34]	[51 31 35 42 43 39 46 42 42 39 42 31 38 43 46 35 35 30 23 39 38 42 34 35 34 27 50 42 249 400 433 405 381 373 344 321 152 35 34 50 34 43 50 34 42 39 39 43 39 38 35 43 35 27 39 42 38 38 35 43 46 35 46 35 39 42 35 34 42 35 38 35 43 35 50 31 50 39 34 39 42 39 47 43 38 39 39 38 42 51 34 27 39 39 27 42 42 38 43 38 43 26 42 42 38 35 39 39 38 42 35 35 39 42 39 42 39 42 34 43 38]	[23 23 27 26 23 22 22 30 22 30 19 27 31 23 23 22 30 26 23 19 26 19 34 23 26 26 23 26 31 34 19 23 31 14 22 27 26 30 27 31 27 23 35 30 34 34 38 30 27 22 19 34 15 26 26 26 30 27 30 22 26 30 23 30 30 26 26 27 26 19 26 19 34 30 23 23 26 23 23 19 22 27 26 6 34 27 23 35 23 23 26 30 27 19 22 15 30 26 19 26 30 30 30 35 30 22 26 30 34 27 34 22 19 19 23 19 19 18 19 27 31]	[15 19 26 18 23 27 27 30 30 22 34 19 18 34 22 26 30 19 30 23 23 34 26 22 26 23 30 34 18 22 26 14 50 26 30 23 26 30 31 34 19 26 26 26 27 27 23 27 23 27 18 19 26 19 26 26 19 27 26 22 23 23 27 39 30 34 19 22 27 26 35 15 30 34 22 27 15 26 30 26 23 26 23 19 22 26 23 23 31 22 27 23 30 23 26 23 27 30 27 18 23 26 26 23 18 26 30 23 18 26 27 27 19 23 19 26 26 30 26 23 22]	[3694 3686 3687 3685 3688 3686 3691 3689 3681 3685 3681 3674 3665 3629 3584 3527 3456 3380 3292 3187 3064 2925 2771 2629 2518 2451 2409 2383 2403 2537 2728 2836 2891 2914 2899 2881 2862 2822 2777 2695 2506 2404 2354 2340 2356 2385 2426 2468 2521 2604 2699 2811 2914 3007 3077 3133 3179 3224 3265 3291 3321 3378 3444 3509 3558 3588 3610 3620 3612 3605 3596 3584 3568 3548 3534 3533 3527 3522 3523 352…	[-183 -181 -180 -180 -180 -177 -176 -175 -174 -176 -177 -185 -210 -251 -311 -382 -472 -563 -674 -797 -937 -1062 -1124 -1077 -975 -875 -800 -738 -679 -656 -697 -734 -749 -751 -754 -747 -740 -737 -726 -723 -772 -802 -830 -845 -874 -914 -943 -974 -999 -1008 -1003 -962 -888 -786 -717 -650 -593 -549 -501 -467 -433 -398 -368 -336 -301 -267 -235 -211 -198 -187 -187 -190 -194 -196 -200 -196 -192 -186 -17…	[1167 1161 1160 1159 1159 1160 1162 1163 1165 1167 1168 1166 1160 1150 1136 1111 1077 1035 968 873 701 380 -140 -677 -976 -1144 -1244 -1304 -1374 -1498 -1566 -1593 -1623 -1628 -1634 -1619 -1591 -1555 -1507 -1427 -1234 -1018 -845 -708 -627 -547 -454 -331 -195 16 223 426 581 685 767 836 886 924 954 973 996 1028 1071 1100 1114 1129 1155 1182 1201 1211 1214 1211 1205 1199 1194 1193 1194 1195 1196 119…	[5944 5872 5865 5852 5859 5836 5849 5841 5806 5840 5831 5880 6042 6221 6514 6820 7194 7524 7920 8320 8834 9120 9460 9707 9808 9810 9791 9693 9506 9321 9115 9053 9036 8969 9094 9049 8977 8996 8926 8965 9335 9096 8838 8566 8525 8575 8561 8548 8543 8460 8422 8274 7976 7485 7226 6969 6745 6614 6420 6261 6139 6139 6254 6323 6255 6124 6022 5947 5855 5755 5717 5687 5632 5540 5496 5452 5387 5307 5248 520…	[7768 7772 7764 7766 7759 7789 7796 7811 7853 7844 7857 7809 7644 7440 7114 6680 6128 5547 4755 3859 2443 1374 42 -1343 -2550 -3662 -4483 -5160 -6068 -7336 -8031 -8237 -8416 -8512 -8412 -8378 -8303 -8063 -7840 -7253 -4985 -3656 -2468 -1672 -1166 -676 -264 255 736 1358 1903 2463 3070 3720 4270 4831 5282 5602 5927 6158 6401 6616 6841 6996 7135 7347 7632 7915 8136 8288 8338 8337 8323 8341 8325 8343 …	[-11868 -11919 -11923 -11934 -11926 -11925 -11902 -11903 -11918 -11897 -11910 -11932 -11981 -12118 -12279 -12493 -12728 -12957 -13191 -13386 -13530 -13538 -13353 -13008 -12624 -12258 -11944 -11717 -11486 -11105 -10956 -10889 -10768 -10746 -10722 -10787 -10904 -11062 -11264 -11580 -12226 -12688 -13020 -13269 -13378 -13440 -13541 -13625 -13694 -13808 -13857 -13915 -13976 -14057 -13989 -13885 -13780…	[-5650 -5611 -5620 -5609 -5628 -5614 -5639 -5624 -5570 -5592 -5554 -5523 -5472 -5248 -4961 -4609 -4138 -3628 -3015 -2267 -1174 -336 789 1785 2523 2921 3133 3254 3055 2101 906 260 -68 -205 -113 -6 103 348 632 1171 2642 3369 3836 4025 3927 3715 3423 3108 2715 2087 1367 523 -264 -981 -1514 -1935 -2270 -2600 -2892 -3075 -3285 -3669 -4097 -4514 -4834 -5016 -5117 -5133 -5044 -4979 -4912 -4839 -4746 -46…	[-14 17 -11 11 0 18 -30 0 0 -42 -69 -170 -249 -172 -221 -147 -155 -165 -184 -144 -85 128 252 444 389 306 192 129 10 221 83 -86 -61 -48 -15 17 21 69 0 49 0 11 43 111 65 39 109 183 172 205 29 123 -116 -34 -118 -100 -84 -74 -102 18 61 82 21 -37 -54 -66 -72 -101 -61 -44 -24 0 20 55 73 52 53 49 43 20 12 0 0 -10 0 23 22 15 22 0 0 0 0 10 -11 0 0 15 0 0 12 10 15 22 0 14 11 10 0 0 0 0 0 0 0 0 0 0 0 16 0]	[0 0 0 0 0 0 0 0 0 0 -37 -58 -98 -112 -142 -152 -201 -263 -273 -353 -315 -269 -262 -210 -301 -100 -273 -332 -207 355 -139 -51 -90 -36 -74 -54 36 -132 71 -167 -212 -154 -238 -154 -66 -86 -62 -94 -71 -135 -146 -141 -193 -153 -180 -152 -108 -69 -94 -39 -66 -45 -84 -83 -54 -31 -47 -48 -32 -22 -22 -23 0 -13 0 0 0 0 -13 0 0 0 0 0 0 0 0 0 0 0 0 0 0 0 0 0 0 0 0 0 0 0 0 0 0 0 0 0 0 0 0 0 0 0 0 0 0 0 0 0 0]	[12 0 -24 -25 -46 -12 -36 -14 12 0 35 50 49 104 93 61 49 73 33 98 65 0 0 -61 -75 -28 -70 -97 270 -545 -176 -20 -125 39 16 27 0 10 -11 -64 -140 50 25 95 30 0 0 -29 0 30 0 -17 0 0 25 39 65 48 35 37 27 -23 0 0 -24 -15 0 0 22 17 16 0 -17 0 -23 -34 -20 -10 0 0 0 0 -15 -43 -26 0 0 12 18 0 0 0 -14 0 -10 0 0 0 0 0 0 -10 0 0 0 0 0 0 0 0 0 -16 -13 -13 0 0 0 0 -13 0 -11]
4	25	F	wave right	1	1	[0 10 20 30 40 50 60 70 80 90 100 110 120 130 140 150 160 170 180 190 200 210 220 230 240 250 260 270 280 290 300 310 320 330 340 350 360 370 380 390 400 410 420 430 440 450 460 470 480 490 500 510 520 530 540 550 560 570 580 590 600 610 620 630 640 650 660 670 680 690 700 710 720 730 740 750 760 770 780 790 800 810 820 830 840 850 860 870 880 890 900 910 920 930 940 950 960 970 980 990 1000 1010…	[5053 5085 5068 5053 5049 5045 5064 5053 5061 5064 5052 5041 5072 5052 5056 5052 5044 5060 5060 5057 5080 5088 5113 5169 5181 5181 5212 5216 5224 5217 5228 5224 5229 5225 5221 5172 5089 5009 4992 4980 4988 4984 4984 4981 4988 4989 4984 4984 4985 4992 4988 5004 5009 5012 5009 5024 5028 5017 5032 5025 5028 5041 5037 5036 5044 5040 5041 5049 5053 5040 5049 5053 5045 5052 5052 5048 5048 5056 5056 504…	[588 596 592 585 581 600 592 593 580 585 581 576 573 568 568 581 585 557 580 593 576 592 568 584 576 592 572 601 608 605 597 596 593 600 577 588 584 572 588 601 585 593 617 597 577 588 593 569 592 596 588 584 572 576 573 589 588 593 585 593 589 600 600 596 597 604 604 588 588 609 588 593 589 581 581 604 605 592 592 588 588 592 608 565 588 588 600 589 588 600 592 608 572 601 608 596 557 608 580 58…	[5293 5292 5292 5297 5285 5297 5269 5289 5292 5297 5285 5272 5269 5284 5296 5316 5312 5348 5305 5329 5337 5341 5388 5433 5428 5421 5428 5404 5376 5376 5372 5380 5393 5388 5385 5369 5317 5309 5296 5265 5272 5269 5253 5253 5200 5177 5185 5184 5184 5193 5208 5208 5213 5245 5221 5221 5236 5236 5249 5248 5256 5257 5273 5265 5269 5260 5268 5273 5257 5276 5272 5248 5261 5265 5269 5272 5260 5260 5269 526…	[5488 5489 5496 5509 5489 5505 5481 5512 5516 5516 5497 5505 5509 5517 5516 5525 5501 5509 5525 5528 5533 5557 5597 5636 5645 5668 5637 5581 5537 5509 5508 5501 5513 5548 5553 5557 5537 5496 5468 5489 5461 5448 5449 5440 5432 5433 5436 5417 5429 5421 5444 5473 5485 5485 5481 5481 5488 5485 5489 5497 5496 5500 5500 5504 5504 5488 5496 5513 5508 5493 5512 5508 5512 5512 5509 5509 5501 5501 5505 550…	[4644 4628 4612 4640 4625 4609 4628 4617 4632 4628 4636 4633 4656 4640 4649 4660 4649 4661 4672 4676 4676 4696 4745 4812 4817 4821 4776 4757 4741 4737 4748 4737 4769 4761 4757 4693 4676 4644 4640 4640 4636 4621 4605 4581 4549 4540 4544 4545 4548 4561 4560 4577 4576 4605 4593 4581 4593 4597 4596 4604 4612 4608 4613 4605 4601 4597 4605 4605 4609 4613 4597 4593 4605 4613 4605 4617 4616 4601 4616 459…	[19 27 39 34 3 10 3 14 50 27 26 27 18 26 47 11 10 6 23 6 23 18 11 14 35 30 31 0 39 11 26 10 2 18 23 39 22 15 2 42 14 19 10 30 19 18 10 23 15 59 34 35 7 10 15 26 38 23 27 26 10 26 26 26 7 34 27 3 22 26 11 38 23 26 34 22 11 10 18 2 14 15 10 15 19 14 6 26 22 34 6 31 23 38 7 34 42 19 26 30 18 26 31 27 30 11 34 14 19 18 34 11 27 15 22 26 18 6 18 10 22]	[18 2 27 11 26 35 27 10 34 23 6 27 22 51 6 54 50 18 38 22 0 42 72 0 3 18 27 15 15 19 0 34 15 50 22 3 31 30 58 34 7 26 34 14 43 0 2 22 51 55 54 10 34 27 23 30 30 19 19 39 26 6 31 14 26 6 30 10 22 38 50 31 26 34 22 23 18 22 11 23 23 7 18 31 6 14 15 3 11 10 18 18 26 34 22 22 30 14 11 10 22 26 35 26 10 2 23 19 7 34 38 18 15 7 7 23 19 11 19 15 26]	[42 34 43 50 43 46 34 46 42 42 43 39 46 42 42 43 42 46 38 43 43 39 42 39 46 34 46 43 47 42 42 47 46 34 47 38 43 39 38 39 50 42 42 50 46 64 72 73 100 77 68 72 76 73 76 73 69 69 47 81 88 55 54 58 46 39 77 92 96 93 97 81 81 101 100 55 58 55 64 64 59 59 68 58 55 54 55 54 59 50 54 46 69 64 54 39 47 38 43 50 35 50 47 42 38 38 38 39 39 42 39 47 43 38 39 35 38 35 42 38 50]	[34 26 26 26 26 27 31 26 23 18 26 23 23 30 19 27 34 26 3 30 19 22 27 34 27 23 34 34 30 19 26 18 22 10 35 19 26 23 22 19 27 30 27 22 34 23 34 27 30 18 38 26 35 35 35 31 26 27 23 27 22 19 22 27 38 30 22 26 26 31 19 22 26 31 22 23 26 30 26 27 26 19 23 23 23 31 26 27 22 27 11 27 22 23 22 34 27 27 26 27 27 22 27 26 26 26 30 30 30 27 23 23 26 27 23 26 26 23 27 27 34]	[34 30 31 27 26 23 26 22 30 22 34 23 26 31 26 30 27 26 26 27 31 15 27 22 22 23 30 26 22 34 19 23 27 23 22 15 19 26 26 23 23 30 26 23 23 15 31 31 26 30 26 34 26 30 26 31 30 30 27 26 34 34 23 30 22 30 30 26 34 26 26 38 39 31 26 23 27 26 30 27 27 19 22 26 26 23 26 30 23 30 26 22 26 30 27 30 31 19 26 23 38 19 18 22 19 23 27 26 23 26 30 26 30 26 46 23 26 23 30 31 27]	[3826 3826 3825 3825 3825 3824 3829 3824 3775 3697 3585 3492 3406 3328 3244 3138 3023 2896 2775 2648 2546 2465 2466 2560 2705 2861 3004 3086 3119 3146 3173 3182 3171 3158 3124 3079 2992 2906 2802 2703 2516 2453 2434 2467 2539 2636 2747 2857 2978 3098 3224 3361 3474 3573 3675 3759 3806 3828 3862 3923 3983 4004 4000 3982 3946 3896 3840 3792 3748 3728 3733 3735 3731 3731 3738 3758 3776 3781 3774 376…	[-124 -124 -123 -124 -123 -123 -124 -149 -200 -282 -345 -414 -506 -626 -773 -915 -1027 -1081 -1080 -1053 -1031 -1014 -998 -980 -990 -1006 -998 -957 -917 -896 -892 -891 -909 -956 -1001 -1047 -1101 -1160 -1200 -1222 -1252 -1268 -1255 -1244 -1236 -1236 -1191 -1146 -1084 -1019 -927 -833 -722 -625 -536 -454 -369 -291 -215 -136 -65 -44 -49 -67 -97 -126 -146 -148 -143 -132 -124 -125 -128 -137 -142 -135 …	[1163 1163 1162 1162 1162 1162 1166 1165 1111 1032 935 853 770 686 609 502 340 31 -254 -514 -657 -743 -824 -937 -1141 -1392 -1635 -1778 -1805 -1823 -1827 -1822 -1781 -1731 -1692 -1639 -1544 -1394 -1156 -901 -666 -562 -447 -306 -149 76 251 345 427 493 541 588 630 717 840 961 1054 1111 1141 1157 1182 1207 1218 1211 1193 1176 1161 1146 1129 1123 1117 1109 1116 1133 1151 1160 1166 1163 1154 1153 1157…	[5950 5948 5944 5941 5936 5938 5984 6180 6207 6290 6071 6071 6316 6849 7639 8353 8896 9112 9202 9312 9447 9563 9669 9687 9941 10244 10413 10322 10033 9840 9704 9635 9660 9865 10171 10451 10751 10917 10883 10747 10651 10587 10398 10242 10136 10118 9872 9654 9349 9045 8573 8135 7596 7335 7361 7474 7405 7141 6786 6428 6167 6176 6249 6303 6341 6321 6203 5964 5670 5463 5384 5374 5413 5559 5700 5756 58…	[7697 7699 7701 7698 7700 7702 7702 7549 7054 6299 5664 5031 4256 3325 2387 1550 851 47 -517 -1010 -1165 -1170 -1734 -2610 -3896 -5110 -6239 -7211 -7851 -8238 -8425 -8486 -8224 -7619 -6896 -6085 -4914 -3612 -2288 -1103 828 1322 1546 1593 1522 1547 1464 1300 1203 1176 1269 1423 1851 2561 3471 4411 5387 6211 6811 7254 7689 7901 7943 7842 7653 7522 7493 7545 7616 7706 7705 7648 7679 7727 7793 7828 7…	[-11464 -11465 -11468 -11471 -11474 -11472 -11438 -11454 -11854 -12409 -13092 -13568 -13912 -14075 -14015 -13871 -13690 -13615 -13524 -13336 -13116 -12914 -12798 -12757 -12371 -11720 -10979 -10416 -10214 -10078 -10033 -10039 -10237 -10511 -10740 -10989 -11324 -11669 -12021 -12261 -12158 -12099 -12197 -12368 -12562 -12680 -12960 -13173 -13381 -13514 -13659 -13665 -13648 -13405 -12901 -12328 -11887…	[-6509 -6507 -6504 -6503 -6500 -6500 -6518 -6485 -6296 -5933 -5301 -4711 -4109 -3517 -2823 -1968 -1074 -124 768 1692 2412 2973 2854 2243 1181 117 -745 -1181 -1341 -1476 -1621 -1671 -1642 -1609 -1443 -1198 -695 -171 509 1186 2551 2867 3025 2833 2361 1695 936 161 -723 -1615 -2598 -3676 -4587 -5328 -5981 -6414 -6578 -6616 -6776 -7119 -7411 -7454 -7399 -7313 -7156 -6904 -6597 -6335 -6093 -5980 -6021 …	[0 0 0 0 0 -11 -143 -317 -316 -370 -136 -190 -126 -88 0 63 153 139 283 376 420 302 155 106 43 10 0 -39 -87 -39 -80 -45 -39 -34 -21 0 0 -42 -38 25 0 38 161 203 263 102 163 73 193 188 241 0 -16 -139 -218 -173 -23 26 -14 -135 -226 -241 -187 -113 -57 18 77 151 167 124 59 48 67 66 69 34 -11 -11 19 42 62 74 60 13 0 0 0 0 0 0 0 10 10 0 0 11 0 17 12 0 0 0 0 0 12 0 11 0 0 0 0 0 0 10 0 0 0 0 0 0 10]	[0 0 0 0 0 -12 -78 -160 -157 -182 -159 -231 -259 -285 -263 -287 -294 -276 -242 -124 -97 -220 -173 -101 -111 -137 -116 69 -141 -76 -72 -28 -75 -106 -22 165 -54 -101 -252 -155 -112 -107 -67 -64 -63 -128 -117 -137 -42 -105 -125 -245 -278 -272 -229 -163 -115 -115 -144 -137 -104 -83 -61 -35 -15 0 -32 -31 56 68 -37 -87 -18 19 0 -14 -43 -30 0 0 0 0 0 0 0 -10 -12 0 0 0 0 0 0 0 0 0 0 0 0 0 0 0 0 0 0 0 0 0…	[0 0 0 0 0 0 50 109 169 75 65 97 47 28 -40 13 36 -10 -37 -44 30 111 215 254 44 -36 34 -66 -48 -67 -63 -88 -107 0 27 -85 0 0 -83 63 130 99 103 54 41 24 27 41 32 -43 0 22 23 61 106 29 21 38 26 41 51 54 46 17 0 -19 0 0 0 -37 -69 -92 -71 -13 28 42 25 -12 -47 -50 -28 0 20 -25 -24 -12 0 16 12 0 0 -12 0 0 0 -10 -17 -12 0 0 0 0 0 0 0 0 0 0 0 0 0 0 -10 -15 -11 0 0 0 0 0 0]
6	24	F	fist	1	1	[0 10 20 30 40 50 60 70 80 90 100 110 120 130 140 150 160 170 180 190 200 210 220 230 240 250 260 270 280 290 300 310 320 330 340 350 360 370 380 390 400 410 420 430 440 450 460 470 480 490 500 510 520 530 540 550 560 570 580 590 600 610 620 630 640 650 660 670 680 690 700 710 720 730 740 750 760 770 780 790 800 810 820 830 840 850 860 870 880 890 900 910 920 930 940 950 960 970 980 990 1000 1010…	[5212 5181 5181 5213 5205 5212 5181 5181 5181 5181 5181 5181 5181 5181 5181 5181 5181 5181 5177 5152 5109 5112 5089 5060 5001 4889 4688 4245 3881 3624 3445 3381 3365 3365 3352 3393 3408 3444 3424 3400 3433 3461 3493 3524 3493 3420 3336 3461 3592 3861 4061 4397 4688 4821 4912 4976 5025 5076 5092 5101 5105 5116 5109 5105 5109 5112 5112 5133 5117 5116 5152 5152 5152 5152 5153 5164 5157 5153 5153 516…	[608 616 613 592 605 605 609 617 608 608 605 600 612 613 605 612 601 613 600 593 596 568 576 569 553 564 565 548 549 544 525 512 485 493 484 8191 8191 8191 8191 8191 8191 8191 8191 8191 8191 8191 480 524 525 545 565 576 577 556 572 585 584 581 601 573 573 573 565 620 581 585 593 612 605 601 613 609 605 596 605 604 596 601 605 616 609 601 593 600 597 597 617 585 608 593 608 600 593 629 597 581 604…	[5593 5585 5580 5581 5585 5596 5600 5561 5585 5568 5588 5584 5577 5581 5581 5588 5576 5568 5568 5565 5541 5533 5505 5445 5372 5277 5196 5012 4716 4409 1436 1385 1116 1064 1021 1021 989 1004 1009 1013 1061 1021 1021 1021 1064 1069 1069 1124 1408 4472 4813 5057 5224 5313 5400 5448 5504 5537 5552 5564 5560 5553 5540 5561 5536 5553 5540 5544 5592 5557 5569 5553 5584 5592 5576 5588 5588 5588 5584 5577…	[5568 5569 5564 5569 5569 5561 5557 5576 5548 5560 5561 5588 5552 5565 5560 5548 5564 5549 5544 5525 5504 5480 5457 5433 5356 5052 4524 3944 3581 3397 3325 3284 3309 3324 3316 3320 3273 3273 3277 3288 3316 3356 3357 3401 3412 3452 3468 3497 3556 3712 3809 4153 4612 4912 5144 5248 5312 5344 5388 5413 5421 5420 5437 5453 5456 5464 5468 5461 5501 5480 5488 5504 5504 5509 5508 5513 5516 5516 5512 551…	[4529 4529 4536 4524 4532 4533 4544 4540 4541 4548 4548 4545 4548 4525 4545 4548 4540 4549 4557 4553 4544 4561 4544 4537 4492 4380 4125 3729 3392 3192 3009 2941 2897 2892 2856 2816 2709 2660 2688 2672 2689 2720 2729 2772 2808 2836 2909 3009 3152 3361 3612 3896 4125 4269 4356 4425 4496 4524 4537 4556 4549 4544 4552 4557 4544 4553 4549 4572 4561 4548 4564 4568 4565 4560 4584 4588 4597 4593 4592 459…	[43 22 35 6 7 26 34 38 30 35 47 30 34 10 38 31 47 34 15 22 18 3 27 2 22 34 34 11 43 2 26 38 0 42 461 485 7 54 11 3 3 31 26 38 35 0 34 27 6 31 11 15 62 10 38 26 10 23 10 19 22 6 18 19 26 19 2 0 6 14 50 11 31 10 19 35 22 39 34 30 47 46 26 26 31 30 30 19 26 18 2 2 14 6 22 34 6 50 26 19 22 35 39 14 18 15 15 39 42 34 34 27 26 19 18 2 2 35 19 7 7]	[30 11 19 0 19 35 10 47 3 2 15 23 6 11 22 50 27 55 39 26 0 38 23 0 23 15 30 22 30 2 6 18 11 15 26 43 19 22 22 10 38 30 43 42 19 0 19 34 18 15 22 2 23 7 0 38 22 38 7 26 26 18 27 0 23 23 2 54 27 26 18 6 0 22 18 22 15 11 50 14 46 19 35 18 58 7 3 6 80 30 15 0 23 2 19 15 26 27 3 18 27 47 35 11 27 2 30 26 10 2 0 6 42 3 38 14 7 7 27 34 22]	[42 50 38 35 38 38 27 54 39 43 34 39 38 50 34 46 42 38 39 34 38 50 31 27 38 39 35 35 30 39 1124 1056 1120 1117 1100 1085 1085 1088 1097 1109 1124 1128 1124 1144 1129 1109 1144 1149 1152 39 35 42 42 38 42 42 38 42 35 34 42 35 38 39 34 39 34 34 42 43 38 39 38 42 50 42 46 42 42 38 46 35 39 39 43 55 39 42 30 46 43 42 38 34 42 34 38 38 39 38 31 39 39 31 42 42 42 34 31 34 34 39 38 35 39 50 43 43 34 35 …	[31 26 26 22 26 19 26 18 30 27 18 34 26 27 35 31 34 26 26 27 23 30 26 27 26 27 31 27 26 19 23 30 34 26 27 27 30 26 34 30 30 26 35 39 23 30 35 31 31 34 27 34 26 27 23 22 26 27 27 34 26 26 26 27 19 26 27 30 31 26 23 30 23 19 23 35 31 39 30 27 26 31 31 26 34 30 30 26 30 30 31 19 26 26 27 26 27 23 7 19 34 35 15 23 23 26 27 27 26 26 23 19 26 19 19 23 19 26 26 26 27]	[26 23 18 30 30 27 30 34 22 22 31 23 34 23 22 23 30 34 39 34 30 30 30 31 30 27 30 26 26 31 27 23 22 23 11 22 19 31 35 26 23 22 26 34 19 23 34 18 27 19 38 23 23 26 35 23 22 26 22 6 30 22 30 27 26 19 30 27 26 35 27 30 26 23 31 34 34 23 30 27 22 26 27 30 27 34 26 26 23 23 26 27 15 30 18 22 22 23 23 30 23 23 30 23 34 30 30 22 26 18 23 26 31 19 26 22 27 27 19 30 30]	[3719 3719 3720 3722 3726 3727 3726 3726 3725 3720 3718 3719 3721 3720 3695 3649 3591 3520 3427 3309 3182 3046 2910 2777 2656 2557 2467 2401 2348 2304 2256 2201 2148 2103 2065 2027 1989 1980 1941 1889 1846 1843 1839 1838 1857 1887 1927 1974 2017 2074 2143 2201 2276 2343 2410 2476 2547 2588 2645 2707 2790 2883 2982 3064 3149 3272 3396 3479 3526 3574 3633 3687 3725 3751 3767 3776 3770 3757 3740 372…	[-160 -161 -161 -156 -152 -151 -150 -150 -152 -152 -154 -155 -158 -168 -203 -269 -366 -499 -639 -790 -938 -1073 -1166 -1182 -1111 -1014 -938 -880 -853 -827 -793 -750 -720 -701 -693 -675 -649 -614 -580 -546 -517 -520 -520 -520 -531 -558 -591 -628 -678 -725 -811 -904 -946 -984 -1022 -1045 -1065 -1092 -1068 -1077 -1095 -1097 -1075 -1021 -947 -887 -828 -746 -643 -521 -388 -269 -182 -126 -111 -115 -12…	[1202 1202 1202 1204 1206 1209 1210 1207 1207 1207 1202 1201 1202 1204 1195 1170 1142 1110 1045 946 795 550 138 -460 -946 -1172 -1269 -1303 -1330 -1375 -1418 -1469 -1501 -1515 -1512 -1497 -1482 -1469 -1455 -1437 -1434 -1451 -1467 -1465 -1444 -1425 -1390 -1340 -1259 -1185 -1121 -1095 -1005 -887 -783 -663 -534 -436 -264 -102 93 312 536 670 776 918 1037 1061 1059 1082 1120 1167 1210 1241 1258 1256 1…	[5975 5986 5983 5958 5945 5947 5943 5936 5943 5917 5911 5924 5970 6061 6236 6542 7036 7728 8260 8711 9097 9446 9756 10046 10303 10419 10477 10434 10500 10631 10740 10868 10990 11070 11114 11057 10961 10760 10624 10495 10469 10549 10635 10630 10534 10508 10416 10259 10065 9883 9931 10177 10009 9814 9724 9580 9460 9485 9138 9093 9193 9305 9396 9277 9073 9196 9383 9138 8586 7951 7276 6678 6230 5944 …	[8042 8034 8035 8066 8095 8118 8127 8111 8106 8125 8088 8067 8045 7995 7801 7363 6729 5839 4810 3682 2513 1367 286 -827 -1977 -2892 -3402 -3738 -3799 -3917 -4098 -4362 -4448 -4425 -4294 -4266 -4331 -4677 -4814 -4871 -4939 -4935 -4954 -4934 -4876 -4699 -4466 -4203 -3674 -3274 -2575 -1861 -1611 -1265 -955 -719 -493 -206 63 431 818 1203 1630 2036 2535 2955 3297 3710 4384 5296 6283 7208 7927 8389 853…	[-11628 -11630 -11626 -11612 -11591 -11573 -11570 -11585 -11589 -11604 -11631 -11636 -11621 -11615 -11726 -11956 -12199 -12416 -12719 -13014 -13211 -13262 -13158 -12896 -12491 -12119 -11822 -11657 -11491 -11257 -11005 -10681 -10421 -10244 -10153 -10113 -10064 -10086 -10031 -9949 -9793 -9730 -9644 -9653 -9810 -9992 -10270 -10622 -11047 -11449 -11758 -11844 -12181 -12504 -12723 -12952 -13148 -13189…	[-5732 -5729 -5737 -5748 -5764 -5765 -5761 -5762 -5755 -5723 -5726 -5732 -5746 -5733 -5586 -5337 -4985 -4522 -3912 -3106 -2200 -1209 -220 722 1532 2153 2707 3116 3425 3652 3897 4147 4390 4621 4834 5072 5315 5390 5636 5965 6207 6175 6146 6159 6121 6008 5876 5717 5621 5383 4994 4594 4158 3764 3329 2899 2413 2115 1738 1276 657 -23 -747 -1338 -1965 -2813 -3622 -4199 -4572 -4923 -5297 -5589 -5747 -583…	[0 11 0 0 -11 0 0 0 -16 21 0 0 -60 -216 -286 -330 -305 -300 -241 -121 0 73 146 273 298 372 301 323 145 115 38 75 40 0 -18 13 -70 153 73 168 97 43 60 124 135 63 75 135 92 258 -57 -82 101 68 86 -77 -162 147 198 145 38 50 -24 91 65 -31 -74 -36 55 28 -56 -163 -213 -183 -193 -157 -117 -46 12 72 96 123 51 28 -14 -20 -47 -42 -24 -11 0 0 39 40 20 15 0 35 0 -12 -19 0 27 0 -19 -18 0 20 12 0 23 0 33 0 -30 -…	[0 0 0 0 0 0 0 0 -17 24 0 -18 -25 -93 -84 -134 -183 -206 -283 -311 -297 -297 -324 -257 -175 -123 -164 -73 -79 0 -16 20 -30 -71 -45 -68 -89 39 -34 -55 -32 -46 -18 -119 -80 -56 -47 -125 -161 -68 -148 -43 -29 -111 -127 -98 -60 0 -50 -108 -111 -103 -144 -107 -200 -137 -68 -68 -105 -169 -133 -111 -100 -70 -40 0 -23 -34 -32 12 44 24 0 0 0 -23 -18 -30 26 0 -23 0 0 33 0 -18 -28 20 23 0 -30 -16 10 31 -11 …	[0 0 0 0 0 0 12 0 0 38 -49 -22 0 72 157 150 153 97 23 0 -10 0 28 25 -50 -60 -65 -23 32 53 57 -29 -34 -53 -35 -23 39 -42 27 76 32 24 13 23 0 -16 31 -40 67 -21 12 0 -31 0 0 27 0 18 22 23 10 -30 -10 -68 -35 15 0 -39 -23 0 21 44 123 163 163 101 0 -37 -78 -64 -67 -52 0 20 51 42 19 0 0 -12 -18 -14 -25 0 0 0 0 0 15 17 0 0 -13 0 0 0 0 0 0 -11 13 0 0 0 0 0 0 27 26 26 0]
4	25	F	finger spread	1	2	[0 10 20 30 40 50 60 70 80 90 100 110 120 130 140 150 160 170 180 190 200 210 220 230 240 250 260 270 280 290 300 310 320 330 340 350 360 370 380 390 400 410 420 430 440 450 460 470 480 490 500 510 520 530 540 550 560 570 580 590 600 610 620 630 640 650 660 670 680 690 700 710 720 730 740 750 760 770 780 790 800 810 820 830 840 850 860 870 880 890 900 910 920 930 940 950 960 970 980 990 1000 1010…	[5073 5064 5049 5056 5057 5057 5073 5065 5065 5064 5061 5061 5072 5053 5053 5065 5068 5060 5057 5068 5061 5045 5053 5061 5041 5049 5041 5068 5040 5053 5061 5057 5084 5117 5181 5224 5233 5229 5225 5228 5237 5248 5253 5256 5264 5253 5257 5256 5248 5248 5256 5257 5253 5257 5257 5257 5257 5240 5181 5172 5097 5057 5056 5028 5009 5008 5000 4992 4972 4964 4921 4905 4909 4916 4941 4932 4933 4937 4944 493…	[593 605 585 596 601 597 588 620 584 605 605 588 581 577 580 589 584 600 601 581 577 597 596 597 617 584 605 569 588 569 576 565 577 596 589 608 625 665 672 669 700 677 672 689 688 692 665 696 697 705 697 697 673 704 689 700 685 697 677 628 620 608 588 601 580 601 613 589 596 569 569 565 620 576 600 589 581 597 592 593 621 601 597 600 588 601 596 604 605 589 604 580 596 601 597 601 597 601 584 60…	[5517 5504 5504 5512 5540 5508 5509 5509 5513 5472 5457 5453 5441 5429 5417 5420 5433 5409 5420 5413 5421 5413 5412 5409 5401 5388 5404 5400 5417 5440 5432 5433 5457 5605 5760 5777 5784 5793 5788 5820 5808 5797 5789 5788 5804 5784 5768 5781 5776 5776 5780 5781 5796 5773 5784 5768 5712 5685 5636 5532 5513 5460 5405 5392 5416 5348 5257 5193 5112 5041 4949 4825 4821 4864 4836 4781 4832 4921 4989 498…	[5420 5417 5413 5420 5432 5421 5421 5417 5420 5405 5381 5372 5361 5349 5332 5357 5352 5348 5345 5333 5344 5312 5325 5313 5328 5313 5312 5344 5337 5337 5324 5341 5372 5508 5633 5764 5873 5904 5929 5945 5957 5960 5957 5948 5949 5953 5949 5957 5956 5965 5964 5964 5945 5957 5940 5936 5917 5861 5781 5669 5569 5493 5477 5456 5445 5412 5328 5197 5073 4909 4764 4608 4604 4680 4681 4640 4701 4781 4825 483…	[4537 4541 4524 4521 4528 4536 4521 4517 4533 4516 4516 4520 4497 4492 4500 4493 4488 4501 4497 4485 4477 4472 4473 4460 4477 4469 4453 4469 4473 4461 4472 4465 4512 4620 4704 8191 8191 8191 8191 8191 8191 8191 8191 8191 8191 8191 8191 8191 8191 8191 8191 8191 8191 8191 8191 8191 8191 8191 8191 4648 4620 4612 4604 4589 4564 4508 4412 4269 4172 4024 3885 3785 3797 3853 3845 3792 3837 3940 3997 398…	[34 35 10 14 34 31 34 46 19 34 30 23 39 19 34 42 46 14 35 26 34 14 35 35 26 18 31 2 3 30 10 34 14 50 11 39 19 31 26 35 19 11 34 30 23 26 34 31 27 27 2 18 35 23 19 42 34 27 26 34 22 34 15 0 22 34 19 26 18 42 19 26 26 30 15 26 42 26 27 23 2 18 23 19 38 22 6 38 7 22 39 27 14 31 0 15 15 23 10 27 14 31 23 34 19 0 26 18 26 35 10 46 14 15 27 19 19 27 34 42 14]	[2 19 30 23 0 34 30 19 3 2 0 26 42 26 23 10 42 0 34 0 42 38 34 35 39 30 26 27 34 7 18 15 31 34 35 10 6 46 18 26 10 7 3 34 6 14 19 10 42 38 35 15 14 3 34 38 42 31 19 19 34 23 18 34 34 18 18 23 6 14 3 10 10 30 15 42 26 19 3 11 42 38 11 7 26 11 14 2 23 14 19 15 18 18 18 6 22 2 7 22 10 23 27 18 19 27 3 26 10 30 38 7 42 35 42 6 26 18 34 11 35]	[42 35 31 43 43 43 18 35 42 46 39 30 38 42 35 42 39 42 42 43 35 30 42 43 42 47 34 35 39 35 43 30 42 42 30 69 59 84 64 68 72 69 68 72 73 64 72 65 59 65 65 64 69 64 64 68 69 65 55 39 42 31 42 47 39 43 38 34 34 43 42 42 34 38 26 38 35 38 38 39 34 39 47 38 34 39 35 43 38 34 39 46 39 42 35 46 38 34 38 31 43 38 35 43 38 35 42 43 34 38 34 38 38 39 38 38 43 42 39 46 38]	[34 30 30 19 26 30 27 23 34 39 27 19 27 27 19 27 26 22 30 31 31 27 22 30 30 26 22 23 27 35 23 11 22 22 26 26 23 35 34 35 34 26 26 26 30 35 27 31 23 15 19 31 15 26 26 27 26 27 26 26 26 30 19 23 35 22 27 30 26 23 18 30 26 19 23 19 26 27 26 30 30 27 27 27 27 26 22 31 26 22 27 22 27 26 26 26 27 26 22 30 31 26 22 42 14 27 23 27 23 27 31 26 30 26 22 23 31 26 30 30 23]	[23 26 22 22 26 30 34 30 23 26 19 34 23 22 26 22 27 22 23 27 26 26 26 26 26 19 26 22 26 23 19 26 23 27 15 30 30 18 23 34 34 26 43 39 43 59 76 68 140 124 112 120 100 58 30 42 22 27 30 30 23 22 18 23 26 30 26 27 26 30 27 27 19 26 34 26 26 27 26 26 22 26 26 18 23 22 34 26 27 27 27 27 19 27 22 22 26 23 19 26 26 26 26 10 23 30 27 26 34 23 22 26 26 27 23 34 26 22 18 26 30]	[3640 3642 3643 3643 3643 3643 3641 3639 3629 3605 3581 3515 3414 3325 3205 3092 2984 2883 2765 2653 2552 2454 2365 2271 2195 2127 2083 2053 2037 2030 2025 2027 2029 2014 1992 1984 1951 1926 1905 1896 1884 1873 1869 1870 1870 1872 1873 1873 1871 1872 1871 1872 1874 1876 1879 1884 1889 1898 1907 1923 1922 1923 1923 1925 1927 1932 1940 1953 1967 1986 1997 2001 2008 2013 2012 2011 2011 2009 2013 202…	[-171 -170 -169 -168 -168 -167 -167 -168 -171 -178 -206 -257 -335 -392 -460 -523 -557 -585 -600 -622 -643 -670 -683 -673 -651 -610 -589 -570 -559 -553 -546 -548 -554 -571 -619 -617 -621 -620 -614 -603 -600 -598 -606 -611 -617 -622 -624 -622 -623 -623 -625 -626 -624 -622 -620 -612 -602 -597 -608 -610 -593 -588 -563 -560 -552 -547 -541 -536 -536 -537 -541 -548 -552 -552 -552 -555 -553 -553 -554 -55…	[1157 1158 1157 1157 1157 1158 1159 1157 1148 1112 1049 971 886 818 718 613 491 361 219 80 -37 -174 -303 -439 -534 -597 -636 -652 -663 -662 -662 -662 -650 -612 -509 -420 -379 -341 -322 -298 -275 -245 -241 -228 -231 -231 -230 -227 -230 -224 -225 -221 -220 -220 -225 -232 -256 -291 -295 -318 -343 -391 -451 -504 -554 -606 -656 -695 -715 -728 -743 -755 -762 -758 -758 -751 -744 -740 -735 -725 -710 -685…	[5567 5568 5558 5554 5548 5543 5537 5528 5469 5297 5274 5199 5281 5287 5330 5356 5258 5236 5193 5404 5590 6109 6443 6779 6890 6873 6926 6891 6880 6843 6809 6815 6803 6781 6694 6341 6199 6038 5914 5738 5617 5477 5506 5485 5544 5576 5585 5562 5576 5552 5568 5559 5543 5537 5542 5521 5555 5671 5762 5878 5865 6030 6119 6317 6482 6667 6838 6961 7028 7066 7133 7226 7270 7251 7250 7240 7203 7188 7165 711…	[7953 7957 7954 7956 7961 7981 7987 7967 7908 7662 7113 6514 5934 5305 4628 3980 3266 2575 1800 1163 733 42 -477 -1044 -1364 -1735 -1933 -2043 -2116 -2124 -2152 -2148 -2043 -1651 -665 -113 270 573 718 832 994 1198 1275 1385 1398 1417 1435 1439 1436 1464 1470 1499 1488 1473 1423 1320 1103 838 842 669 421 92 -419 -762 -1124 -1478 -1840 -2146 -2314 -2451 -2550 -2585 -2626 -2612 -2607 -2549 -2522 -24…	[-12078 -12070 -12073 -12075 -12075 -12065 -12070 -12092 -12186 -12448 -12811 -13309 -13724 -14191 -14584 -14882 -15154 -15309 -15389 -15285 -15138 -14760 -14424 -14020 -13782 -13544 -13354 -13254 -13191 -13179 -13172 -13178 -13203 -13202 -13225 -13340 -13258 -13207 -13159 -13173 -13151 -13134 -13102 -13103 -13086 -13084 -13084 -13091 -13076 -13086 -13078 -13082 -13094 -13108 -13124 -13159 -13187…	[-5320 -5332 -5341 -5338 -5337 -5334 -5320 -5309 -5243 -5170 -5089 -4673 -4122 -3310 -2433 -1560 -687 135 1182 2060 2737 3640 4317 4983 5400 5894 6197 6411 6530 6588 6628 6613 6609 6741 6949 7091 7359 7564 7733 7828 7933 8031 8051 8047 8030 8009 7999 8003 8019 8014 8015 8010 8003 7987 7967 7941 7904 7827 7747 7615 7625 7594 7569 7512 7450 7356 7245 7101 6980 6824 6726 6671 6609 6585 6592 6601 661…	[0 0 0 0 0 -11 0 -18 -129 -208 -390 -222 -284 -159 -118 -48 90 -65 147 18 149 78 169 142 225 246 106 91 42 36 23 26 0 10 0 -60 -64 -30 27 30 -35 -29 0 0 -17 0 -12 0 -16 0 0 -12 -15 -11 0 0 -25 0 -67 -27 0 -37 32 -16 0 -17 22 24 12 -14 -13 -17 0 0 0 -25 0 22 43 27 79 160 168 252 210 68 115 -65 41 -98 -35 -259 -146 -33 -104 -63 -26 -50 -110 -165 -163 -155 -120 -104 -75 -18 25 54 97 100 57 16 0 -25 …	[0 0 0 0 0 0 0 0 -43 -107 -168 -124 -190 -213 -212 -222 -140 -229 -151 -200 -181 -153 -159 -98 -117 -55 -68 -48 -28 -44 -19 0 -30 -24 -26 -84 -38 -45 0 -26 -24 -23 -20 -23 -15 0 -16 -25 -21 -15 -14 -20 -22 -16 -19 -20 0 0 15 22 -52 -15 16 -28 -29 -13 -16 -28 -11 -32 10 0 -11 -21 24 -19 -16 -16 0 -23 -20 -37 -54 -80 -150 -184 -185 -246 -221 -241 -192 -235 -121 -91 -129 -99 -51 -66 -64 -53 -46 -21 …	[0 0 0 0 0 0 16 17 98 139 117 86 41 39 19 0 -95 0 -53 -23 0 -74 -48 -134 -88 -88 -54 -27 -28 15 0 -25 -69 -184 52 112 -20 41 0 40 10 0 0 11 14 0 0 0 0 0 0 0 12 0 -15 0 41 -23 48 -39 0 11 18 0 18 0 -46 -58 -21 -16 0 -20 -22 0 14 0 0 0 -13 -16 -34 -73 -98 -150 -88 -48 -79 20 59 83 87 73 -26 -72 0 -14 -18 14 0 35 67 78 74 30 0 0 -42 0 21 29 -24 -26 -29 -14 0 17 21 0 -22 -51 -55]
10	24	M	wave left	1	2	[0 10 20 30 40 50 60 70 80 90 100 110 120 130 140 150 160 170 180 190 200 210 220 230 240 250 260 270 280 290 300 310 320 330 340 350 360 370 380 390 400 410 420 430 440 450 460 470 480 490 500 510 520 530 540 550 560 570 580 590 600 610 620 630 640 650 660 670 680 690 700 710 720 730 740 750 760 770 780 790 800 810 820 830 840 850 860 870 880 890 900 910 920 930 940 950 960 970 980 990 1000 1010…	[5009 4992 4996 4985 5004 5005 5017 5013 5016 5013 5008 5005 4997 5004 5012 5032 5048 5072 5100 5156 5156 5169 5152 5160 5113 5112 5100 5096 5116 5105 5136 5109 5088 5052 5041 5049 5068 5068 5053 5060 5085 5085 5080 5064 5056 5061 5049 5049 5060 5056 5049 5021 5009 4985 4985 4985 5005 4997 4996 5001 4997 5004 4997 5009 5000 5013 5017 5009 5020 5013 5017 5012 5009 5012 5009 5013 5028 5001 5005 501…	[588 588 585 605 597 577 576 605 589 604 600 593 612 605 600 588 564 556 556 569 581 580 576 533 545 560 552 560 541 549 537 573 569 584 565 593 589 604 600 596 608 577 601 596 609 608 605 608 609 596 581 592 596 592 584 589 581 588 588 608 616 608 592 584 589 601 608 577 613 608 605 605 608 592 600 616 620 605 620 600 593 597 592 592 588 604 592 597 605 601 589 604 600 585 592 600 609 597 601 60…	[5480 5489 5484 5489 5485 5480 5480 5488 5480 5492 5496 5476 5473 5469 5497 5512 5564 5569 5604 5641 5640 5633 5661 5668 5617 5580 5621 5581 5596 5601 5580 5592 5560 5545 5533 5552 5569 5584 5565 5556 5564 5573 5573 5565 5577 5580 5528 5537 5492 5468 5436 5424 5400 5396 5405 5433 5465 5465 5472 5465 5460 5477 5492 5529 5485 5492 5481 5489 5493 5489 5493 5508 5488 5501 5497 5481 5496 5496 5501 549…	[5544 5533 5533 5552 5561 5552 5564 5568 5561 5557 5560 5536 5549 5557 5553 5588 5608 5597 5601 5605 5613 5629 5633 5652 5661 5645 5640 5628 5640 5632 5632 5621 5620 5608 5609 5633 5609 5593 5597 5621 5609 5616 5616 5628 5620 5621 5604 5604 5612 5613 5600 5568 5540 5525 5513 5536 5545 5573 5557 5573 5560 5549 5553 5556 5560 5568 5572 5565 5568 5565 5573 5573 5565 5568 5577 5569 5557 5569 5569 556…	[4572 4568 4565 4565 4553 4560 4565 4556 4569 4569 4557 4576 4564 4576 4592 4661 4712 4740 4776 4796 4841 4888 4884 4929 4865 4841 4868 4804 4844 4800 4804 4765 4696 4637 4648 4669 4704 4720 4696 4684 4720 4728 4720 4709 4700 4681 4684 4648 4616 4589 4560 4532 4528 4509 4549 4557 4568 4576 4581 4576 4585 4581 4577 4564 4581 4581 4572 4573 4589 4572 4573 4568 4573 4576 4584 4581 4572 4580 4569 457…	[30 23 6 62 38 7 35 58 19 35 15 11 0 31 7 22 23 6 26 42 18 39 7 0 35 26 23 34 10 11 14 19 26 34 39 7 22 26 34 27 30 27 11 18 14 23 34 3 26 34 3 26 2 34 7 27 34 34 2 11 38 10 2 10 11 18 31 50 26 47 50 2 10 15 42 7 0 50 34 19 31 18 26 55 38 11 0 0 27 50 14 26 26 26 30 6 10 0 11 18 39 34 0 18 22 23 30 10 22 11 38 34 11 26 31 59 18 26 42 14 68]	[18 0 0 22 14 10 34 15 14 14 15 30 23 26 7 30 23 23 22 23 6 26 7 30 34 23 0 50 15 14 6 19 26 42 6 2 14 38 14 11 27 10 22 31 39 14 22 18 18 23 31 19 38 11 14 38 2 43 6 35 27 47 47 19 2 34 19 26 27 43 2 42 30 42 19 14 27 22 47 34 19 26 26 34 43 39 51 18 2 10 11 10 18 0 30 3 26 26 19 43 19 0 3 26 19 14 27 10 10 10 30 6 2 26 26 0 34 11 15 19 30]	[42 42 46 39 30 47 38 39 35 42 42 46 43 38 39 31 26 42 38 39 43 30 38 42 43 43 38 54 38 43 39 46 39 43 39 35 42 51 34 42 31 30 34 39 35 58 34 39 42 35 30 27 43 39 43 46 31 35 30 42 30 38 22 43 39 46 42 42 46 31 46 43 47 38 38 42 42 50 50 42 38 46 39 42 35 46 35 23 43 43 42 43 38 35 50 31 38 35 38 47 42 39 35 38 42 39 39 39 39 30 43 38 38 42 42 31 34 23 38 35 42]	[23 31 19 26 26 26 22 26 26 22 34 30 18 23 22 26 30 26 22 23 26 18 19 23 30 30 27 23 31 26 19 30 26 26 26 26 19 30 27 31 22 34 27 22 31 34 31 26 27 15 31 27 30 18 18 22 19 27 22 19 31 23 26 26 34 26 18 34 27 27 23 30 19 30 27 35 27 26 26 31 18 30 26 23 23 23 23 26 15 30 15 23 27 19 38 34 22 31 27 26 35 15 30 19 23 31 26 22 30 30 19 19 30 14 38 22 27 27 30 26 27]	[23 19 30 27 27 19 34 27 30 26 30 31 27 23 23 22 30 26 27 23 26 23 27 18 26 23 26 19 30 26 27 26 30 23 31 30 19 23 22 23 26 27 26 18 26 15 27 34 27 11 26 26 26 23 19 19 22 34 19 42 26 23 27 26 19 26 30 19 27 26 27 23 19 23 30 26 30 19 19 30 26 27 23 23 26 22 22 22 22 30 27 27 15 27 19 18 23 7 22 26 34 30 23 23 30 22 19 22 26 27 27 23 26 30 27 23 23 23 19 34 34]	[3405 3406 3405 3400 3394 3375 3350 3340 3329 3281 3193 3053 2892 2741 2592 2443 2297 2180 2055 1962 1862 1778 1719 1619 1467 1325 1286 1250 1241 1241 1235 1232 1222 1226 1265 1379 1511 1647 1743 1820 1910 1962 2011 2040 2133 2231 2316 2416 2544 2631 2762 2871 2979 3057 3136 3217 3281 3331 3377 3396 3424 3447 3457 3471 3474 3462 3434 3409 3387 3361 3333 3310 3296 3289 3284 3294 3304 3314 3331 335…	[-117 -119 -123 -134 -161 -194 -219 -246 -289 -369 -502 -682 -855 -1013 -1158 -1187 -1055 -874 -728 -656 -653 -651 -649 -657 -678 -654 -624 -625 -623 -621 -630 -631 -636 -656 -673 -637 -594 -578 -575 -593 -620 -651 -694 -754 -840 -940 -1049 -1087 -1105 -1156 -1154 -1110 -1009 -924 -844 -752 -647 -531 -420 -366 -328 -294 -279 -256 -230 -211 -204 -205 -212 -219 -226 -231 -236 -232 -234 -221 -207 -1…	[1277 1276 1275 1267 1243 1216 1165 1096 1034 988 960 922 803 599 254 -426 -916 -1155 -1273 -1302 -1267 -1227 -1111 -848 -342 -22 -8 23 14 13 9 -39 -169 -380 -667 -965 -1207 -1377 -1477 -1515 -1518 -1509 -1472 -1457 -1366 -1282 -1248 -1047 -630 -282 260 591 793 836 830 894 1009 1082 1140 1174 1195 1205 1203 1209 1220 1237 1249 1254 1254 1253 1250 1246 1245 1246 1246 1247 1250 1253 1255 1261 1266 …	[4261 4292 4331 4418 4619 4768 4750 4801 5046 5526 6399 7373 8080 8820 9468 10087 10224 10278 10280 10257 10273 10213 9730 8554 5990 3912 3582 3322 3336 3340 3393 3670 4433 5753 7506 9121 10229 10867 11170 11255 11178 11157 11067 11172 10961 10873 11011 10594 9845 9757 9616 9570 9265 8879 8451 8109 7804 7260 6676 6377 6221 6042 5936 5795 5596 5402 5231 5141 5107 5047 4966 4892 4868 4796 4794 4713…	[9621 9599 9577 9448 9168 8879 8455 7877 7289 6712 6074 5260 4245 3172 2352 846 -418 -2215 -3393 -3726 -2961 -2559 -1945 -457 2461 4186 4136 4363 4325 4309 4362 4150 3634 2904 1884 120 -1651 -2961 -3733 -4037 -4247 -4175 -3900 -3335 -2743 -2029 -1223 -1060 -540 383 1498 2209 3012 3406 3564 4144 5204 6227 7144 7628 7897 8096 8148 8282 8492 8740 8937 9028 9051 9081 9105 9114 9119 9164 9169 9211 927…	[-12045 -12050 -12056 -12133 -12272 -12459 -12781 -13116 -13379 -13579 -13633 -13613 -13605 -13381 -13002 -12465 -12155 -11661 -11077 -10722 -10483 -10355 -10512 -10793 -10801 -10153 -9971 -9734 -9676 -9678 -9627 -9601 -9491 -9340 -9192 -9299 -9317 -9311 -9270 -9383 -9702 -9868 -10174 -10324 -10895 -11338 -11505 -12057 -12866 -13036 -13153 -13114 -13154 -13279 -13444 -13390 -13113 -12902 -12665 -…	[-3554 -3558 -3552 -3526 -3527 -3412 -3322 -3363 -3293 -2909 -2174 -1043 134 1231 2052 3255 3997 4681 5344 5863 6652 7097 7713 8864 10481 11511 11793 11983 12040 12043 12051 12065 12062 11818 11138 9937 8619 7408 6617 6117 5596 5399 5218 5091 4696 4189 3652 3115 2384 1779 847 58 -713 -1287 -1890 -2494 -2916 -3242 -3525 -3617 -3785 -3928 -3998 -4086 -4093 -3985 -3779 -3609 -3464 -3291 -3104 -2955 …	[-31 -25 -70 -61 -161 -189 -153 -233 -305 -226 -205 -140 12 119 97 196 398 390 384 301 105 0 -84 -133 -174 151 325 38 74 -16 -92 -83 0 0 -104 98 55 40 -11 39 57 168 281 148 326 247 67 34 350 -89 -126 -91 -187 -277 -228 -18 -68 -16 -50 -35 -68 -78 -118 -117 -117 -69 -37 0 0 20 52 117 85 109 102 89 59 43 12 0 -41 -36 -66 -37 -21 15 0 0 -12 -16 0 0 -18 -40 -30 0 0 0 10 0 0 0 0 0 0 0 24 17 12 0 0 0 0…	[0 -21 -52 -30 -55 -111 -129 -220 -294 -336 -320 -325 -284 -249 -308 -335 -361 -137 -320 -32 -240 0 -123 -154 -278 -426 -140 -131 -71 -15 -152 -202 -123 -149 -338 -203 -90 -43 0 -56 -55 -53 -148 -110 -191 -195 -318 -142 -249 -240 -411 -210 -281 -153 -69 48 -167 -202 -195 -54 -25 -21 -35 -29 -20 -33 -38 -17 0 12 0 -11 0 0 0 0 21 0 0 0 -25 -32 0 0 0 0 0 10 0 0 13 0 0 -21 0 21 10 0 0 0 0 0 0 -15 -10…	[32 20 34 88 17 177 157 124 92 63 40 84 83 38 17 -72 44 -161 -34 -91 -42 -19 -272 -492 -149 435 35 130 45 37 101 116 153 46 -56 -122 -131 -79 -71 -29 17 0 25 39 55 58 72 -43 84 81 217 128 176 181 35 -67 116 69 143 126 98 133 98 20 -12 -10 -10 0 11 25 15 0 -13 0 0 0 0 13 0 0 0 12 32 31 -20 -10 -15 -11 0 0 0 -13 -19 0 32 35 0 -24 -32 -29 -19 0 13 18 21 14 -12 -22 0 -10 0 0 0 0 0 -15 -21 -16 -10 11 …
4	25	F	fist	1	1	[0 10 20 30 40 50 60 70 80 90 100 110 120 130 140 150 160 170 180 190 200 210 220 230 240 250 260 270 280 290 300 310 320 330 340 350 360 370 380 390 400 410 420 430 440 450 460 470 480 490 500 510 520 530 540 550 560 570 580 590 600 610 620 630 640 650 660 670 680 690 700 710 720 730 740 750 760 770 780 790 800 810 820 830 840 850 860 870 880 890 900 910 920 930 940 950 960 970 980 990 1000 1010…	[5056 5060 5049 5064 5041 5044 5048 5056 5052 5049 5068 5089 5152 5165 5168 5169 5160 5109 5068 5028 5056 5108 5092 4793 4352 3576 3341 3281 3252 3169 3157 3197 3257 3313 3328 3384 3409 3397 3444 3457 3484 3485 3465 3397 3421 3676 4184 4645 4908 5056 5141 5153 5161 5141 5092 5053 5048 5028 5024 5008 5020 5009 5029 5013 5016 5008 5020 5021 5025 5029 5037 5028 5033 5033 5028 5024 5025 5025 5037 502…	[584 569 589 584 601 581 585 589 577 585 581 592 589 588 565 569 581 572 573 564 544 549 544 492 501 489 512 489 501 461 477 8191 8191 8191 8191 8191 8191 8191 8191 8191 8191 8191 8191 8191 8191 8191 8191 524 524 513 545 557 553 548 552 560 585 576 576 564 577 596 577 588 604 577 584 597 600 584 589 589 577 573 592 596 589 600 592 581 593 596 584 585 593 593 588 580 585 577 589 589 580 581 588 57…	[5520 5529 5525 5540 5548 5537 5528 5512 5545 5529 5540 5552 5532 5548 5544 5556 5537 5472 5433 5321 5389 5505 5525 5261 4777 4165 1240 1285 1400 1429 1476 1480 1493 1456 1453 1484 1468 1473 1500 1473 1473 1488 1513 1525 1605 1737 5185 5424 5481 5561 5596 5609 5601 5593 5588 5585 5589 5593 5573 5560 5564 5565 5557 5568 5556 5565 5553 5552 5552 5568 5561 5565 5565 5572 5553 5561 5564 5568 5564 554…	[5540 5529 5533 5529 5537 5529 5541 5540 5544 5541 5540 5572 5608 5644 5656 5644 5657 5556 5524 5449 5473 5480 5480 5008 4076 3476 3312 3289 3341 3484 3597 3632 3649 3692 3709 3745 3756 3781 3773 3797 3829 3840 3833 3800 3732 3705 3860 4317 4964 5308 5461 5516 5525 5552 5492 5441 5444 5449 5460 5461 5448 5453 5457 5465 5465 5469 5464 5468 5469 5473 5469 5469 5468 5469 5472 5461 5473 5464 5457 547…	[4640 4644 4628 4628 4641 4632 4645 4644 4632 4640 4641 4652 4673 4676 4676 4672 4681 4636 4596 4545 4577 4608 4605 4344 3796 3325 3112 3029 3021 3068 3176 3260 3308 3328 3320 3361 3372 3417 3381 3424 3416 3457 3456 3480 3481 3669 3804 3957 4184 4333 4432 4449 4464 4477 4492 4496 4501 4508 4509 4501 4528 4521 4517 4529 4517 4508 4520 4512 4513 4513 4512 4497 4508 4493 4508 4517 4512 4505 4501 451…	[30 26 34 11 15 18 42 34 18 3 30 34 14 10 18 6 38 10 31 3 34 30 34 2 27 3 6 15 34 537 34 10 2 10 0 10 10 6 14 0 3 26 54 0 26 14 27 22 18 26 23 38 42 18 50 38 43 19 2 15 35 35 23 15 42 34 7 22 42 23 38 27 31 19 31 14 30 39 22 11 14 2 26 22 15 38 19 22 15 31 23 18 14 50 11 31 7 34 23 26 30 14 15 35 26 26 15 18 23 18 2 39 14 34 22 47 18 6 18 6 18]	[11 26 2 26 34 22 38 11 27 2 46 26 2 19 42 3 23 46 42 0 2 0 31 0 19 35 11 18 14 26 22 6 7 80 46 11 18 11 34 30 42 19 31 6 43 19 38 19 3 2 10 18 10 15 15 35 11 18 18 34 30 18 19 23 22 31 26 11 42 14 6 23 23 39 3 31 11 6 6 22 26 34 19 30 23 34 34 19 19 26 11 30 14 22 22 18 34 0 14 7 18 2 2 30 0 26 19 27 14 19 22 18 10 14 22 26 42 27 0 2 26]	[38 47 35 38 50 42 35 35 35 38 39 39 43 38 42 38 39 42 31 42 31 46 43 43 39 42 1193 1312 1397 1528 1556 1509 1561 1512 1516 1532 1536 1520 1524 1540 1529 1532 1532 1564 1573 1616 50 42 50 39 39 42 43 46 38 39 39 46 34 31 38 35 42 35 39 43 39 43 38 38 35 38 42 50 35 38 38 42 43 46 30 42 59 42 46 39 35 39 38 39 43 39 38 39 30 27 43 47 39 34 38 39 46 43 42 39 38 43 39 42 39 38 34 31 39 38 46 38 42 3…	[26 23 23 27 2 26 27 30 30 42 23 30 27 34 23 26 23 26 27 26 23 30 26 26 31 26 35 30 30 34 34 34 27 34 34 30 27 27 27 31 22 34 30 39 23 30 19 18 26 35 19 30 23 27 27 23 31 30 26 27 27 34 26 34 34 22 19 23 26 27 34 27 26 31 27 34 26 18 26 34 23 31 23 22 34 30 19 26 26 26 34 27 27 27 19 30 23 27 18 34 26 23 23 27 34 26 35 22 30 22 30 30 26 31 31 22 34 34 27 23 30]	[27 27 26 30 31 27 34 31 22 26 30 30 23 27 26 27 26 30 19 19 34 22 30 26 19 19 23 23 30 27 27 23 22 22 31 27 22 34 31 34 27 19 22 34 26 22 34 27 30 26 26 27 31 26 27 34 23 26 30 26 15 26 23 22 30 26 22 23 34 31 26 31 30 31 26 30 26 34 27 31 34 27 26 39 19 23 23 26 23 18 26 34 22 27 27 34 34 30 23 34 23 26 23 26 19 26 26 27 34 23 18 23 22 30 31 18 34 30 26 22 26]	[3748 3748 3749 3750 3751 3750 3748 3745 3744 3744 3749 3756 3685 3565 3448 3296 3119 2933 2757 2603 2465 2324 2200 2110 2046 1991 1976 1956 1925 1902 1885 1869 1859 1853 1848 1849 1850 1853 1857 1858 1859 1859 1860 1869 1887 1898 1899 1923 1944 1963 1981 1992 1997 2002 2017 2064 2151 2274 2426 2668 2839 3028 3200 3336 3429 3518 3612 3731 3844 3888 3918 3924 3921 3933 3942 3934 3908 3875 3839 381…	[-114 -115 -114 -113 -113 -113 -113 -114 -114 -114 -111 -127 -208 -328 -451 -583 -725 -858 -933 -959 -947 -901 -861 -814 -787 -761 -754 -734 -724 -708 -679 -661 -652 -641 -640 -639 -637 -639 -641 -648 -658 -658 -659 -653 -648 -642 -649 -579 -561 -594 -601 -613 -623 -636 -658 -693 -749 -803 -882 -920 -898 -830 -754 -657 -568 -503 -443 -368 -251 -172 -96 -54 -44 -54 -70 -91 -110 -122 -135 -142 -133…	[1165 1163 1163 1163 1164 1165 1164 1164 1163 1164 1161 1140 1090 1003 919 828 707 516 259 -24 -258 -421 -534 -609 -673 -748 -819 -876 -936 -1014 -1117 -1168 -1186 -1182 -1189 -1196 -1203 -1200 -1203 -1200 -1189 -1186 -1184 -1184 -1108 -1014 -897 -693 -590 -489 -361 -301 -245 -218 -214 -187 -132 -89 -4 242 432 587 709 763 808 868 935 1008 1073 1104 1138 1167 1178 1172 1160 1153 1153 1155 1156 115…	[5538 5536 5532 5534 5538 5536 5526 5518 5515 5507 5502 5595 5842 6108 6459 6834 7262 7700 7934 8119 8248 8221 8250 8213 8293 8456 8701 8843 9063 9343 9682 9850 9906 9849 9883 9911 9931 9924 9942 9956 9950 9935 9927 9888 9498 9032 8255 7105 6657 6385 6004 5818 5697 5733 5894 6094 6437 6850 7358 7731 7827 7685 7649 7215 6966 6883 6914 6978 6714 6371 5990 5755 5703 5820 5951 6067 6129 6094 6079 603…	[8016 8005 8007 8006 8010 8014 8018 8021 8019 8025 8003 7766 7174 6265 5371 4556 3718 2770 1914 1102 511 126 -103 -371 -580 -867 -1162 -1479 -1660 -1983 -2531 -2793 -2889 -2957 -2965 -2993 -3043 -3023 -3039 -2964 -2825 -2822 -2816 -2914 -2823 -2588 -1935 -1663 -1204 -454 164 658 1018 1203 1285 1493 1742 1717 1830 2224 2641 2953 3234 3652 4034 4475 4925 5428 6233 6814 7433 7861 8001 7864 7655 7505…	[-11723 -11729 -11727 -11721 -11716 -11717 -11726 -11735 -11742 -11743 -11738 -11807 -12238 -12896 -13395 -13811 -14088 -14188 -14175 -14028 -13788 -13527 -13195 -12943 -12684 -12395 -12186 -12011 -11753 -11466 -11112 -10896 -10806 -10809 -10766 -10744 -10726 -10744 -10746 -10755 -10786 -10800 -10810 -10848 -11182 -11545 -12076 -12735 -13034 -13251 -13449 -13550 -13575 -13575 -13592 -13709 -13866…	[-6008 -6011 -6016 -6028 -6028 -6023 -6009 -5995 -5988 -5984 -6027 -6117 -5751 -5057 -4295 -3196 -1847 -410 945 2128 3170 4226 5123 5773 6199 6524 6548 6616 6739 6763 6693 6700 6723 6772 6786 6768 6746 6737 6700 6698 6716 6717 6717 6671 6724 6846 7122 7279 7266 7203 7176 7110 7118 7060 6878 6413 5629 4584 3556 1641 -9 -1403 -2454 -3652 -4213 -4842 -5452 -6177 -6819 -7041 -7148 -7105 -7056 -7144 -…	[16 12 0 -11 -13 -11 0 0 0 -14 -208 -453 -366 -349 -328 -215 31 187 163 326 219 193 182 225 79 99 78 56 39 -20 0 26 -15 44 0 -23 0 0 49 -43 -39 0 0 -89 67 113 21 80 -10 -93 -33 -78 0 144 364 498 333 400 176 185 -146 -46 -247 -98 -58 0 0 -127 -174 -208 -215 -177 -133 -137 -121 -88 -24 44 92 100 67 51 21 -16 -12 0 10 0 0 0 0 -17 -20 -18 0 0 0 0 0 10 10 10 0 0 -17 -16 -10 0 0 13 14 0 -12 0 0 10 14 -…	[0 0 0 0 0 0 0 0 0 -28 -112 -251 -250 -268 -351 -394 -312 -232 -297 -211 -184 -168 -179 -109 -29 -83 0 -54 -119 -144 -47 -17 -21 -27 -47 -43 -19 -26 -26 -57 -33 -53 -61 24 -98 -83 171 -111 -61 -117 -74 -62 -59 -43 -10 -69 -181 -199 -293 -275 -438 -337 -365 -218 -197 -142 -173 -180 -171 -125 -82 -53 -17 0 0 0 0 0 0 0 0 0 0 -11 -18 0 0 0 0 0 0 0 0 0 0 0 0 0 0 0 0 0 0 -13 -15 0 -13 0 0 0 0 0 0 0 0 0…	[10 0 0 0 0 0 0 0 0 0 135 82 207 100 26 -12 -79 -68 -22 -150 -65 -36 -17 -45 0 -52 -98 24 0 115 -104 12 28 49 14 32 -28 0 -44 35 0 0 0 -141 0 -103 355 -18 0 53 53 63 -22 26 11 -70 -21 -109 -145 -90 -41 -20 -28 -52 -24 -19 0 26 31 50 78 95 67 19 -28 -30 -11 23 35 29 19 15 0 0 0 14 0 0 0 0 0 0 0 0 0 0 0 0 0 0 0 0 0 0 20 19 0 -13 0 -10 0 18 0 0 -10 -20 0 29 41 16 -19]
7	23	M	double tap	1	1	[0 10 20 30 40 50 60 70 80 90 100 110 120 130 140 150 160 170 180 190 200 210 220 230 240 250 260 270 280 290 300 310 320 330 340 350 360 370 380 390 400 410 420 430 440 450 460 470 480 490 500 510 520 530 540 550 560 570 580 590 600 610 620 630 640 650 660 670 680 690 700 710 720 730 740 750 760 770 780 790 800 810 820 830 840 850 860 870 880 890 900 910 920 930 940 950 960 970 980 990 1000 1010…	[5105 5112 5116 5101 5108 5101 5105 5113 5092 5101 5108 5101 5097 5096 5085 5072 5065 5065 5076 5077 5097 5117 5153 5176 5173 5181 5205 5237 5237 5156 5152 5181 5264 5245 5093 5036 5068 5101 5176 5181 5181 5180 5177 5160 5116 5141 5112 5101 5093 5093 5101 5096 5100 5092 5084 5088 5084 5097 5072 5080 5085 5084 5088 5085 5076 5092 5085 5092 5089 5085 5093 5084 5096 5096 5089 5092 5088 5092 5085 508…	[600 609 609 600 597 609 604 601 585 593 589 584 589 573 588 576 581 585 569 585 568 552 561 544 557 573 572 553 552 549 552 560 565 577 560 573 553 576 561 557 553 565 560 584 572 577 585 568 588 584 596 613 592 588 593 600 588 652 596 593 600 597 601 612 604 600 604 608 600 589 600 604 604 592 601 605 589 600 612 588 601 608 589 593 605 601 589 612 585 596 612 613 608 600 596 609 585 581 597 60…	[5569 5573 5572 5572 5577 5577 5569 5569 5580 5577 5569 5568 5532 5565 5541 5529 5504 5516 5541 5564 5569 5580 5609 5625 5625 5629 5657 5661 5688 5652 5668 5688 5721 5729 5689 5684 5708 5708 5709 5668 5657 5653 5629 5609 5580 5557 5581 5576 5557 5560 5560 5549 5549 5541 5557 5565 5565 5557 5552 5572 5549 5545 5568 5564 5549 5573 5549 5556 5560 5552 5553 5556 5557 5556 5569 5561 5560 5565 5553 556…	[5564 5556 5569 5553 5573 5557 5565 5561 5561 5560 5564 5557 5564 5576 5556 5541 5549 5544 5548 5561 5569 5576 5584 5596 5621 5656 5705 5745 5424 5396 5400 5288 5508 5348 5464 5441 5433 5360 5277 5364 5557 5532 5525 5493 5465 5461 5465 5461 5480 5480 5485 5476 5480 5493 5489 5484 5493 5504 5485 5493 5485 5496 5492 5500 5492 5497 5500 5489 5500 5493 5496 5485 5501 5504 5496 5501 5489 5496 5505 550…	[4680 4672 4676 4661 4680 4672 4677 4685 4680 4672 4689 4680 4676 4692 4664 4652 4649 4629 4656 4668 4677 4680 4693 4712 4697 4725 4748 4781 4672 4616 4608 4644 4768 4669 4620 4584 4617 4640 4664 4677 4693 4701 4689 4696 4652 4664 4648 4644 4645 4637 4636 4632 4636 4621 4621 4609 4621 4621 4613 4617 4609 4617 4612 4609 4616 4609 4612 4612 4617 4616 4620 4612 4612 4620 4605 4617 4620 4616 4617 460…	[23 35 26 27 31 19 7 11 22 22 0 15 23 46 30 39 27 30 38 51 10 0 18 23 30 18 15 22 10 46 26 27 38 30 26 38 34 31 15 22 27 14 26 14 27 30 26 51 10 26 2 38 35 0 3 22 34 3 22 22 26 34 15 34 14 38 18 2 18 23 34 35 27 34 14 18 43 22 15 22 43 34 30 43 18 14 14 6 34 39 10 31 30 2 18 14 23 54 30 26 19 6 35 6 35 26 35 10 18 42 30 27 26 22 15 23 3 34 10 38 2]	[10 18 10 22 34 2 6 3 27 14 2 26 51 23 47 27 3 23 10 14 11 2 30 18 0 0 14 2 11 19 35 15 0 27 2 2 18 30 7 31 19 6 3 10 2 26 27 26 6 39 1 27 14 3 0 6 0 38 31 6 22 18 10 18 18 18 11 26 35 59 18 30 30 26 2 22 10 23 22 18 47 18 14 31 39 23 7 2 34 18 35 10 30 6 15 23 42 0 7 38 15 34 27 10 43 0 38 3 23 6 10 31 43 22 0 2 11 0 14 22 2]	[39 46 38 34 43 43 35 43 46 42 42 35 46 42 43 35 39 42 31 43 39 43 39 31 38 43 34 39 50 43 38 30 35 34 39 39 39 39 42 38 39 38 42 39 42 39 38 35 42 42 42 39 46 47 42 42 35 31 43 39 39 42 31 50 35 27 51 42 38 35 42 42 46 38 42 35 39 39 38 38 34 47 46 42 38 39 30 42 39 42 26 42 42 42 38 39 42 39 39 39 34 35 27 46 31 47 42 38 42 27 35 39 39 38 39 43 35 50 39 38 30]	[34 26 30 27 19 30 27 26 23 27 15 23 26 19 23 23 22 27 30 34 31 27 23 30 30 26 27 22 31 19 27 19 27 23 26 27 30 34 23 30 30 26 26 34 26 30 22 23 26 34 26 26 26 26 15 23 30 23 34 27 26 27 38 18 26 34 31 23 23 27 31 35 30 23 30 30 27 27 27 26 34 27 26 26 23 27 26 23 23 22 23 19 26 22 27 27 19 23 19 27 27 26 22 26 34 19 27 23 31 19 19 19 15 27 26 31 22 22 22 30 34]	[19 27 34 22 23 26 26 23 42 22 23 19 19 19 30 30 34 26 23 23 30 38 26 27 30 31 26 23 22 26 26 27 34 22 27 22 23 19 30 23 34 34 31 26 23 26 35 30 27 34 23 31 30 35 26 23 19 27 22 30 34 35 26 26 19 30 30 26 22 27 23 22 31 27 31 22 27 26 22 30 26 11 47 15 26 23 27 26 27 31 22 23 23 22 30 26 19 34 19 22 31 23 22 23 26 27 26 19 26 27 30 26 23 27 27 30 27 31 19 23 30]	[3875 3877 3877 3877 3878 3883 3883 3886 3885 3886 3886 3886 3845 3769 3686 3605 3506 3381 3246 3109 2989 2881 2779 2697 2635 2592 2575 2564 2519 2445 2412 2409 2454 2447 2421 2410 2413 2416 2413 2429 2568 2650 2748 2841 2932 2991 3078 3142 3222 3293 3370 3452 3530 3616 3713 3782 3814 3844 3868 3879 3875 3863 3849 3835 3823 3812 3804 3798 3796 3798 3798 3796 3796 3794 3792 3789 3785 3782 3781 378…	[-26 -25 -24 -24 -26 -27 -25 -23 -21 -20 -20 -14 -21 -39 -89 -181 -297 -411 -493 -543 -552 -534 -486 -432 -390 -354 -328 -309 -267 -208 -196 -219 -250 -240 -196 -176 -192 -205 -225 -247 -369 -446 -559 -657 -685 -671 -633 -593 -563 -508 -483 -437 -379 -309 -217 -115 -54 -28 -18 -16 -24 -37 -62 -91 -106 -107 -102 -96 -91 -86 -82 -79 -79 -79 -82 -86 -90 -94 -95 -93 -91 -88 -85 -82 -80 -82 -82 -83 -8…	[1241 1240 1239 1239 1239 1239 1240 1239 1239 1241 1242 1239 1171 1026 855 682 527 363 185 -12 -205 -373 -511 -613 -685 -733 -750 -765 -848 -944 -968 -970 -854 -882 -970 -994 -1012 -990 -974 -927 -764 -649 -490 -311 -72 53 250 382 521 629 715 799 878 959 1047 1127 1188 1219 1221 1213 1203 1193 1188 1182 1177 1174 1177 1179 1183 1190 1195 1197 1194 1191 1188 1187 1186 1186 1185 1185 1186 1187 1187…	[5558 5553 5548 5549 5576 5604 5584 5573 5549 5560 5559 5453 5110 4280 3895 3900 4088 4431 4617 4756 4784 4798 4669 4505 4411 4300 4155 4047 3986 3926 4006 4239 4065 4071 3910 3889 4069 4129 4284 4310 4574 4805 5341 5864 5970 5883 5756 5669 5779 5702 5895 5972 5977 5961 5860 5547 5350 5355 5377 5374 5400 5429 5583 5766 5836 5788 5720 5641 5601 5586 5572 5540 5529 5510 5516 5536 5556 5578 5577 556…	[8628 8626 8619 8618 8603 8587 8603 8608 8627 8629 8646 8625 8325 7274 5975 4437 3280 1596 317 -938 -1866 -2891 -3772 -4485 -5013 -5394 -5575 -5734 -6410 -7180 -7327 -7234 -6373 -6602 -7419 -7589 -7656 -7451 -7247 -6860 -5512 -4586 -3334 -2099 -683 27 1214 2061 2905 3671 4134 4679 5279 5941 6757 7679 8327 8579 8579 8513 8413 8313 8169 7999 7903 7919 7991 8064 8125 8192 8244 8277 8263 8245 8223 81…	[-10934 -10931 -10936 -10936 -10926 -10911 -10909 -10902 -10905 -10893 -10884 -10946 -11372 -12482 -13397 -14158 -14627 -15169 -15449 -15554 -15531 -15397 -15222 -15026 -14828 -14679 -14631 -14586 -14261 -13798 -13640 -13615 -14147 -14033 -13631 -13533 -13455 -13551 -13603 -13813 -14523 -14860 -15087 -15151 -15236 -15263 -15203 -15077 -14791 -14536 -14193 -13820 -13422 -12939 -12334 -11782 -11397…	[-6599 -6612 -6617 -6615 -6629 -6651 -6651 -6666 -6657 -6664 -6657 -6671 -6610 -6434 -6170 -5752 -5198 -4018 -2889 -1733 -929 -17 835 1503 1992 2320 2455 2536 2842 3329 3558 3574 3342 3371 3507 3546 3497 3500 3540 3466 2493 1868 1083 321 -438 -926 -1649 -2175 -2797 -3337 -3893 -4459 -4970 -5496 -6025 -6316 -6370 -6473 -6615 -6701 -6710 -6661 -6591 -6516 -6453 -6392 -6337 -6291 -6271 -6264 -6253 -…	[-10 0 0 13 13 0 11 -17 0 -20 -131 -391 -266 -189 -155 -189 -145 -12 119 128 214 177 277 294 312 212 100 95 -165 -42 126 85 377 -64 -23 -23 0 120 163 500 214 -50 -31 -26 119 206 -144 -82 -73 -30 -39 -70 25 -46 -167 -172 -117 -142 -175 -154 -103 -66 -37 36 62 59 65 36 25 0 -18 -17 -35 -19 -17 -13 0 22 22 24 0 0 -14 -16 -28 -22 -14 -14 0 0 0 11 0 0 0 0 0 0 13 14 0 0 -24 -28 -37 -25 -17 0 14 21 22 1…	[0 0 0 0 0 0 0 0 0 0 -116 -239 -282 -251 -305 -355 -428 -423 -361 -358 -269 -257 -208 -130 -111 -52 -78 0 106 107 12 40 -399 352 -199 -79 67 0 -118 -71 -178 -300 -157 -128 -256 -81 -394 -233 -218 -212 -108 -101 -96 -131 -148 -141 -110 -74 -52 -34 -13 -13 0 13 21 10 0 0 0 0 0 0 0 0 0 0 0 0 10 0 0 0 0 0 0 0 0 0 0 0 0 0 0 0 0 0 0 0 0 0 0 0 0 0 0 0 0 0 0 0 0 0 0 0 0 0 0 0 0 0 0]	[0 0 -15 0 0 0 10 -13 0 0 143 274 343 250 197 106 53 -35 -116 -73 -155 -147 -204 -185 -177 -122 -72 45 -258 157 -32 -317 566 58 -67 0 -181 -71 -105 -343 -122 27 -35 -135 -44 -112 106 -44 39 129 69 31 43 19 39 103 173 164 86 27 0 -26 -26 -14 -33 -36 -11 -14 0 19 36 41 28 0 0 -19 -13 0 0 0 0 0 0 0 0 0 0 -10 0 0 0 0 0 0 0 0 0 0 0 0 0 11 16 21 0 -10 0 0 0 0 0 0 0 0 0 0 10 13 0 -14 0]
6	24	F	finger spread	1	1	[0 10 20 30 40 50 60 70 80 90 100 110 120 130 140 150 160 170 180 190 200 210 220 230 240 250 260 270 280 290 300 310 320 330 340 350 360 370 380 390 400 410 420 430 440 450 460 470 480 490 500 510 520 530 540 550 560 570 580 590 600 610 620 630 640 650 660 670 680 690 700 710 720 730 740 750 760 770 780 790 800 810 820 830 840 850 860 870 880 890 900 910 920 930 940 950 960 970 980 990 1000 1010…	[5105 5109 5100 5112 5136 5104 5104 5116 5117 5116 5117 5109 5113 5097 5101 5109 5104 5101 5109 5081 5104 5089 5112 5264 5301 5313 5329 5329 5329 5320 5328 5325 5329 5305 5181 5052 4933 4820 4845 4833 4833 4897 4917 4916 4936 4949 4969 4968 4988 4988 4992 4988 5000 5012 5013 5004 5057 5021 5021 5017 5028 5024 5025 5036 5037 5033 5033 5036 5057 5045 5049 5065 5060 5057 5077 5053 5052 5049 5044 506…	[589 596 580 589 580 597 573 608 601 584 589 581 608 580 597 597 565 584 589 600 593 564 608 608 608 605 593 609 616 597 609 608 608 593 620 568 549 552 552 556 557 565 560 560 545 576 597 577 585 581 568 589 593 584 585 585 604 589 588 585 564 580 569 585 596 617 585 597 573 565 597 600 589 596 600 608 572 605 604 581 616 593 584 588 592 604 597 568 581 584 589 601 605 593 589 581 580 580 596 57…	[5540 5533 5549 5552 5549 5545 5545 5524 5532 5544 5545 5549 5560 5560 5548 5541 5536 5553 5533 5548 5501 5536 5728 5837 5841 5837 5856 5865 5852 5860 5841 5832 5793 5769 5653 5469 5236 5184 5189 5117 5136 5168 5229 5233 5273 5312 5341 5372 5360 5361 5380 5384 5409 5416 5432 5429 5445 5433 5433 5445 5444 5436 5457 5432 5436 5456 5465 5437 5449 5448 5456 5461 5453 5453 5453 5448 5440 5453 5445 543…	[5512 5504 5521 5520 5517 5528 5517 5521 5513 5504 5508 5504 5520 5524 5513 5517 5512 5553 5512 5512 5505 5473 5541 5737 5765 5824 5832 5837 5841 5836 5841 5821 5801 5717 5361 4748 4637 4525 4588 4729 4776 4908 5016 5013 5032 5097 5156 5196 5209 5221 5228 5256 5280 5308 5372 5361 5356 5356 5357 5345 5340 5353 5369 5344 5364 5369 5357 5348 5368 5369 5373 5385 5361 5377 5372 5368 5365 5368 5376 538…	[4636 4632 4632 4636 4641 4645 4629 4641 4636 4644 4637 4649 4632 4644 4641 4641 4644 4644 4633 4633 4605 4604 4689 4857 4905 4941 4949 4948 4956 4944 4944 4949 4949 4876 4577 4332 4336 4296 4285 4360 4373 4361 4397 4420 4425 4445 4473 4476 4473 4472 4477 4464 4493 4484 4528 4521 4513 4529 4533 4516 4517 4516 4521 4525 4521 4536 4532 4528 4533 4536 4532 4537 4532 4540 4541 4513 4541 4532 4529 454…	[26 35 11 7 27 19 14 30 23 19 34 34 3 26 22 26 18 18 7 34 38 34 22 10 18 51 19 35 11 23 18 27 22 22 15 34 39 30 19 42 14 35 7 18 54 2 2 34 38 14 2 31 0 30 26 10 15 11 2 34 47 50 19 0 23 11 2 42 23 15 26 39 18 35 34 2 30 3 35 22 26 35 3 27 23 30 7 27 2 14 11 42 14 31 18 19 42 42 39 2 23 34 11 22 30 0 18 27 35 10 46 14 50 0 34 19 10 18 14 31 3]	[15 35 26 6 43 14 31 26 18 23 51 15 35 19 23 35 38 0 38 26 35 0 18 26 19 0 30 50 23 35 22 68 22 50 31 27 22 26 26 23 3 26 22 51 15 2 26 27 3 7 31 22 34 26 10 31 15 50 27 54 31 50 18 23 35 14 31 7 7 30 35 3 14 26 31 23 18 26 10 0 6 26 42 3 6 23 38 27 22 34 34 22 22 30 19 0 22 0 31 38 19 34 23 10 34 2 0 18 31 39 11 38 11 42 34 27 18 26 22 19 19]	[38 34 50 39 43 35 38 35 38 39 35 38 46 35 39 34 42 35 42 42 31 35 30 38 38 42 35 38 39 46 43 39 39 39 38 43 38 27 39 26 39 50 39 42 43 31 42 43 47 43 34 34 42 34 38 39 46 42 35 39 35 42 27 39 42 39 39 39 43 38 31 31 39 35 35 34 39 43 23 43 50 46 31 27 43 42 42 39 42 43 35 43 38 50 38 38 39 39 39 42 38 30 39 42 43 35 27 35 43 31 43 39 27 35 35 50 34 39 42 38 38]	[18 26 31 34 19 23 19 39 27 26 30 30 26 27 30 27 26 18 27 30 23 30 23 27 34 35 27 18 19 26 27 22 34 23 19 22 34 23 30 34 26 26 26 26 35 23 34 26 22 27 34 30 23 22 34 18 31 38 27 19 26 26 18 19 26 23 19 23 27 30 38 27 34 34 26 30 23 22 27 27 22 23 27 34 26 18 34 30 30 30 27 27 23 31 26 23 26 19 19 22 26 27 27 23 19 26 30 18 26 50 26 23 26 22 31 22 34 23 46 22 46]	[26 27 22 19 34 30 26 31 26 30 23 38 31 34 34 31 23 31 27 30 26 27 34 27 30 38 27 23 23 23 23 22 15 23 23 15 22 26 31 31 26 30 31 26 26 22 26 34 30 30 18 23 27 14 31 19 31 26 19 26 23 31 26 26 38 31 30 27 15 30 30 30 26 34 26 30 34 26 34 23 30 26 27 34 30 19 26 26 34 30 31 26 19 30 23 34 26 27 38 26 22 22 19 31 18 23 22 27 30 26 26 26 31 23 23 34 26 26 31 34 30]	[3774 3773 3773 3774 3774 3777 3779 3779 3781 3785 3770 3730 3664 3580 3493 3400 3306 3205 3100 2994 2887 2789 2721 2675 2654 2648 2657 2667 2683 2700 2704 2713 2720 2739 2733 2751 2734 2742 2747 2744 2747 2783 2821 2884 2940 3029 3119 3224 3362 3533 3673 3776 3868 3943 3971 3980 3989 3982 3954 3917 3879 3843 3824 3814 3809 3810 3839 3876 3915 3936 3932 3935 3918 3901 3892 3884 3874 3870 3877 389…	[-62 -62 -62 -62 -62 -62 -62 -63 -66 -75 -102 -150 -209 -278 -353 -442 -541 -645 -733 -798 -843 -864 -864 -783 -716 -693 -659 -645 -635 -641 -653 -671 -696 -705 -726 -744 -751 -766 -777 -780 -781 -790 -813 -846 -859 -830 -750 -663 -600 -520 -410 -294 -178 -77 -26 -21 -43 -78 -118 -157 -192 -222 -229 -215 -191 -173 -150 -120 -86 -47 -44 -49 -81 -108 -138 -161 -175 -176 -171 -159 -150 -138 -124 -11…	[1226 1226 1228 1228 1228 1228 1227 1226 1227 1232 1218 1179 1123 1046 958 864 765 647 501 319 117 -75 -220 -255 -300 -345 -376 -390 -379 -344 -334 -324 -316 -296 -295 -302 -321 -374 -358 -339 -318 -238 -153 -1 137 381 592 757 917 1065 1136 1181 1233 1280 1310 1321 1308 1279 1248 1226 1214 1208 1207 1209 1214 1222 1234 1249 1256 1259 1265 1272 1270 1269 1265 1252 1239 1231 1231 1240 1248 1256 126…	[5379 5374 5381 5389 5392 5399 5408 5416 5458 5576 5721 5844 5889 5894 5926 6073 6346 6679 6935 7109 7289 7459 7568 6982 6518 6398 6150 6045 5935 5919 5999 6126 6336 6357 6534 6666 6804 6933 7011 6993 6986 6968 7129 7299 7476 7406 7214 7114 7491 7772 7581 7205 6813 6448 6269 6362 6560 6688 6815 6904 7000 7059 7017 6853 6682 6564 6526 6477 6370 6114 6091 6235 6391 6566 6782 6889 6911 6878 6866 685…	[8625 8631 8637 8638 8636 8626 8614 8602 8586 8550 8342 7936 7438 6794 6067 5247 4374 3437 2512 1572 680 -76 -641 -866 -1255 -1601 -1945 -2119 -2122 -1919 -1832 -1742 -1645 -1558 -1479 -1549 -1631 -1933 -1758 -1652 -1496 -1154 -610 -30 769 1951 3151 4109 4855 5516 6175 6917 7726 8397 8755 8740 8445 8134 7715 7463 7288 7198 7237 7409 7588 7755 7889 8049 8189 8400 8470 8424 8296 8153 7946 7740 7603…	[-11353 -11353 -11346 -11340 -11338 -11331 -11329 -11333 -11321 -11285 -11398 -11705 -12155 -12707 -13240 -13712 -14069 -14332 -14524 -14649 -14657 -14569 -14463 -14705 -14866 -14878 -14950 -14979 -15037 -15084 -15067 -15033 -14965 -14976 -14904 -14850 -14766 -14678 -14664 -14684 -14707 -14763 -14734 -14668 -14546 -14424 -14224 -13892 -13198 -12406 -11865 -11403 -10869 -10422 -10212 -10147 -10209…	[-6020 -6014 -6013 -6016 -6020 -6040 -6055 -6055 -6064 -6074 -6017 -5857 -5540 -5106 -4605 -4000 -3331 -2570 -1752 -914 -58 724 1257 1645 1839 1892 1826 1740 1614 1482 1444 1370 1280 1147 1196 1040 1204 1092 1075 1086 1053 779 388 -35 -623 -1313 -2032 -2819 -3818 -4866 -5660 -6217 -6648 -6908 -6943 -6973 -7061 -7100 -7012 -6846 -6642 -6477 -6350 -6291 -6259 -6248 -6392 -6573 -6790 -6904 -6859 -68…	[0 0 0 0 0 0 -21 -13 -58 -164 -261 -272 -200 -156 -118 -64 -51 0 82 228 334 289 152 286 240 99 177 168 183 75 72 67 -56 -111 0 80 -83 -82 -50 89 128 353 340 352 169 361 128 180 -29 -224 -116 -113 -290 -376 -311 -265 -229 -154 -54 25 107 157 155 154 156 102 14 -68 -172 -214 -211 -185 -74 0 22 61 95 72 59 35 -20 -37 -54 -63 -47 -44 -18 -15 17 25 13 0 0 0 -21 -30 -18 -23 0 0 0 0 12 59 68 36 0 -60 -7…	[0 0 0 0 0 0 0 0 -28 -89 -140 -162 -182 -205 -234 -248 -279 -292 -282 -199 -169 -123 -191 312 -45 -70 -27 0 63 -16 0 -20 -19 -40 -16 81 -301 0 -87 41 0 32 -93 -107 -192 -107 -308 -287 -353 -373 -259 -259 -243 -188 -127 -90 -60 -36 -18 0 0 28 24 12 0 0 20 -14 0 15 -22 -27 -33 -26 -20 17 16 34 24 21 11 0 0 -14 0 0 11 12 12 0 0 0 0 0 0 0 0 0 0 12 0 0 0 0 10 0 0 -23 -24 -19 0 0 0 0 0 13 14 17 12 0 0]	[0 0 12 11 15 0 0 0 29 140 178 140 113 49 31 28 21 17 -36 -87 -140 -197 -479 270 -57 -38 -44 -123 -171 -89 -30 -51 -34 27 38 43 -115 0 -53 28 12 -138 -179 -156 -158 -156 -40 -15 -66 -48 -56 21 100 170 235 190 73 -43 -87 -103 -66 -51 -45 -38 19 37 55 40 0 -15 25 46 75 93 63 0 -33 -72 -69 -31 -13 32 76 74 0 -22 -27 -33 0 23 36 41 23 0 0 0 0 0 0 0 0 0 0 0 0 0 20 15 15 27 21 0 -14 -16 -19 -25 0 0 0 0…
2	24	F	finger spread	1	2	[0 10 20 30 40 50 60 70 80 90 100 110 120 130 140 150 160 170 180 190 200 210 220 230 240 250 260 270 280 290 300 310 320 330 340 350 360 370 380 390 400 410 420 430 440 450 460 470 480 490 500 510 520 530 540 550 560 570 580 590 600 610 620 630 640 650 660 670 680 690 700 710 720 730 740 750 760 770 780 790 800 810 820 830 840 850 860 870 880 890 900 910 920 930 940 950 960 970 980 990 1000 1010…	[5041 5024 5041 5040 5036 5045 5033 5049 5048 5021 5028 5040 5037 5033 5032 5025 5028 5013 5004 4996 5000 5097 5233 5284 5289 5293 5293 5289 5276 5256 5220 5181 5168 5108 5085 5032 5020 5021 5016 5017 4996 4992 4993 4992 4989 4997 5004 5005 5001 5001 5009 5005 5012 5013 5013 5029 5016 5028 5009 5013 5029 5017 5021 5021 4992 5020 5021 5024 5032 5020 5028 5025 5004 5020 5032 5025 5029 5013 5028 507…	[592 577 600 580 585 625 601 601 608 593 621 601 584 604 572 600 589 569 557 556 525 585 685 664 660 680 664 673 693 668 649 592 577 576 560 552 556 544 565 549 580 568 576 584 580 592 589 577 592 573 569 585 597 601 589 592 584 589 581 581 597 593 597 585 533 593 573 580 592 584 585 601 605 600 584 608 585 585 592 581 596 589 588 593 585 593 604 600 589 573 592 593 593 585 601 576 593 592 589 60…	[5477 5476 5473 5453 5476 5472 5476 5480 5477 5460 5465 5469 5448 5441 5441 5404 5345 5308 5272 5228 5284 5480 5644 5676 5697 5716 5717 5721 5705 5696 5688 5661 5556 5464 5345 5345 5329 5297 5313 5321 5329 5340 5353 5345 5365 5376 5397 5384 5388 5404 5393 5405 5424 5413 5405 5420 5429 5425 5444 5421 5440 5429 5432 5437 5460 5421 5437 5444 5440 5441 5437 5452 5441 5441 5456 5448 5444 5445 5437 544…	[5533 5540 5541 5536 5529 5536 5540 5508 5548 5561 5516 5501 5485 5485 5465 5412 5332 5284 5220 5176 5212 5541 5685 5761 5769 5773 5768 5756 5733 5693 5664 5648 5609 5540 5448 5392 5352 5348 5341 5340 5333 5368 5320 5345 5377 5397 5409 5432 5428 5452 5449 5449 5436 5452 5452 5465 5444 5468 5460 5449 5472 5472 5465 5476 5480 5472 5457 5476 5468 5457 5469 5476 5480 5461 5472 5473 5488 5481 5468 547…	[4524 4533 4533 4532 4525 4521 4549 4548 4536 4529 4536 4516 4520 4501 4480 4452 4405 4357 4300 4265 4329 4632 4944 4992 5013 5021 5024 5008 5008 4985 4876 4721 4596 4489 4429 4373 4368 4373 4376 4381 4396 4401 4397 4432 4420 4437 4440 4449 4460 4488 4469 4484 4480 4481 4477 4480 4476 4476 4485 4476 4476 4481 4489 4480 4492 4484 4529 4489 4497 4492 4501 4488 4492 4492 4500 4492 4485 4500 4496 449…	[38 23 23 10 34 27 46 38 34 11 15 31 27 31 11 18 31 26 80 30 30 7 34 30 6 23 27 22 42 18 6 27 15 30 27 30 14 26 31 11 26 26 10 3 31 18 19 15 30 27 47 35 18 50 26 23 14 34 34 22 30 7 64 42 2 22 22 26 42 34 46 18 27 35 26 30 18 31 18 19 23 19 3 7 14 14 34 26 26 26 18 22 2 2 0 39 18 31 30 51 23 35 22 15 3 34 54 50 2 26 26 27 18 30 23 10 30 6 39 22 50]	[6 14 18 34 11 10 18 3 31 30 26 42 6 23 34 18 30 26 30 10 2 11 51 6 0 22 23 10 7 18 7 10 26 22 19 34 10 35 31 18 0 14 14 18 2 39 27 6 22 10 30 18 2 31 30 64 6 27 35 0 7 30 26 26 2 38 26 18 11 10 34 18 6 27 7 19 11 6 34 18 35 3 0 19 19 14 22 3 26 2 26 23 34 14 3 42 0 15 14 22 26 2 39 26 2 18 22 30 22 2 34 19 31 31 6 3 22 34 18 6 26]	[43 50 38 31 31 38 43 42 31 27 43 46 34 46 42 34 42 42 31 50 38 50 42 62 136 80 117 128 73 43 43 35 31 43 39 38 43 31 42 46 38 42 35 38 31 38 39 39 35 31 34 35 35 39 50 39 34 39 42 47 42 50 39 34 39 34 42 38 38 50 38 38 43 51 42 39 35 42 42 35 42 35 31 30 38 38 46 34 31 42 50 34 38 34 39 43 42 43 39 39 38 35 35 30 43 31 42 42 38 42 38 27 39 43 39 35 39 38 42 38 35]	[30 22 35 30 23 26 27 26 22 26 27 34 26 23 18 35 30 22 26 22 31 34 23 23 30 27 27 30 27 26 34 38 30 30 23 23 30 34 34 19 26 26 27 26 30 34 27 30 26 26 27 27 23 18 27 27 27 31 23 23 27 26 22 30 22 15 31 19 18 30 26 26 23 26 23 27 26 26 26 34 11 15 27 23 23 30 31 30 30 30 30 27 26 26 38 15 27 27 27 34 30 34 34 22 34 35 27 39 35 30 30 31 18 30 11 23 30 23 27 26 26]	[27 18 26 23 22 23 30 26 22 27 27 35 26 34 19 34 26 34 30 31 31 23 27 23 23 30 30 30 35 34 34 31 27 34 18 23 34 26 26 30 27 22 27 34 23 27 23 19 18 22 23 22 26 30 27 22 15 34 23 26 26 26 30 26 19 27 27 22 26 22 27 26 23 31 23 19 26 31 31 22 22 30 31 31 11 27 14 23 26 27 30 30 22 19 27 26 30 22 26 23 26 31 27 22 34 27 22 23 26 30 27 30 18 14 27 23 10 19 26 23 26]	[2225 2223 2222 2220 2219 2216 2209 2192 2173 2136 2050 1973 1866 1740 1612 1492 1374 1251 1133 1043 968 905 874 835 838 849 858 868 874 882 898 926 960 1013 1070 1136 1210 1289 1367 1457 1620 1679 1734 1799 1874 1952 2026 2082 2137 2200 2262 2302 2317 2314 2316 2318 2310 2300 2287 2274 2263 2259 2255 2252 2251 2252 2251 2250 2251 2257 2263 2266 2270 2272 2275 2279 2284 2287 2289 2292 2294 2297 2…	[-119 -118 -118 -118 -117 -116 -119 -135 -179 -258 -392 -496 -628 -725 -773 -783 -762 -689 -608 -527 -471 -441 -427 -445 -412 -389 -380 -384 -399 -418 -429 -459 -512 -558 -603 -653 -707 -769 -801 -815 -785 -747 -707 -686 -652 -604 -551 -481 -407 -339 -277 -234 -200 -177 -163 -162 -172 -182 -193 -200 -202 -201 -198 -193 -188 -184 -180 -176 -171 -167 -166 -166 -166 -166 -166 -165 -164 -164 -164 -16…	[1207 1206 1205 1204 1203 1202 1199 1186 1159 1111 1004 913 760 542 256 -54 -357 -615 -808 -938 -1020 -1029 -839 -748 -707 -695 -686 -675 -668 -676 -685 -702 -695 -659 -603 -549 -475 -345 -197 -30 304 427 526 626 716 807 892 952 1002 1025 1042 1074 1105 1114 1119 1129 1132 1127 1124 1123 1124 1126 1128 1130 1134 1138 1142 1145 1148 1153 1155 1156 1158 1158 1158 1158 1158 1159 1159 1160 1160 1162 …	[-2222 -2237 -2245 -2250 -2263 -2278 -2274 -2104 -1596 -995 186 1321 2455 3227 4152 5181 6286 7240 8065 8669 9134 9089 7795 7174 6828 6693 6614 6546 6538 6641 6771 6938 7022 6930 6736 6609 6441 6088 5640 5167 4087 3558 3096 2859 2612 2275 1919 1358 773 244 -47 -354 -681 -957 -1106 -1121 -1063 -995 -941 -928 -967 -1003 -1054 -1127 -1193 -1239 -1297 -1354 -1406 -1421 -1403 -1393 -1374 -1364 -1344 -…	[9793 9783 9772 9763 9751 9742 9711 9642 9548 9379 8853 8273 7515 6749 5593 4409 3336 2252 1417 697 251 288 688 1245 1022 798 706 734 876 992 1011 1138 1527 1857 2214 2583 3029 3718 4273 4805 5866 6274 6624 7058 7434 7845 8263 8570 8833 8916 8966 9150 9328 9354 9366 9436 9467 9449 9436 9435 9442 9452 9454 9460 9477 9498 9518 9527 9543 9569 9588 9599 9611 9616 9618 9620 9621 9627 9631 9635 9641 96…	[-12129 -12129 -12131 -12133 -12136 -12135 -12132 -12164 -12243 -12310 -12397 -12322 -12112 -11851 -11425 -10835 -10056 -9161 -8222 -7486 -6790 -6460 -6611 -6459 -6561 -6676 -6755 -6846 -6886 -6922 -7060 -7165 -7367 -7732 -8143 -8582 -9050 -9538 -10026 -10555 -11396 -11669 -11892 -12059 -12259 -12424 -12527 -12603 -12662 -12845 -12943 -12919 -12825 -12783 -12769 -12726 -12691 -12686 -12670 -12641…	[4527 4541 4552 4566 4577 4590 4667 4803 4983 5286 6028 6814 7697 8486 9454 10235 10802 11270 11566 11695 11783 12001 12787 13180 13331 13358 13363 13348 13323 13245 13104 12949 12749 12537 12323 12019 11656 11250 10856 10355 9352 8958 8577 8064 7489 6882 6289 5858 5430 4888 4530 4206 4060 4074 4056 4024 4077 4150 4240 4331 4405 4434 4456 4474 4471 4460 4461 4464 4452 4406 4357 4335 4309 4295 427…	[0 0 0 0 0 -32 -112 -211 -359 -362 -348 -240 -156 0 115 222 112 300 246 324 224 120 124 30 128 53 28 12 56 77 184 253 53 83 40 124 205 -13 36 -107 -152 -150 -27 -23 -47 -21 -75 60 -18 -138 -181 -168 -152 -104 -109 -101 -64 -20 11 44 52 44 38 38 23 11 11 13 0 -10 -10 0 0 0 0 0 0 -15 0 0 0 0 -10 0 -19 -11 0 0 0 0 0 0 0 0 0 0 0 0 0 0 0 0 0 0 0 0 0 0 0 0 0 0 0 0 -13 0 0 -23 -23 -29 0]	[0 0 0 0 0 -14 -62 -136 -269 -339 -436 -385 -365 -370 -393 -390 -391 -333 -301 -193 -186 -66 602 31 -63 -45 -36 -26 -26 -58 -39 -59 -118 -134 -126 -119 -157 -198 -177 -194 -129 -172 -65 -58 -70 -72 -97 -61 -141 -119 -79 -59 -35 0 0 -17 0 0 -13 0 0 0 0 -10 0 0 0 0 0 0 0 0 0 0 0 0 0 0 0 0 0 0 0 0 0 0 0 0 0 0 0 0 0 0 0 0 0 0 0 0 0 0 0 0 0 0 0 0 0 0 0 0 0 0 0 0 26 -29 -61 -24 0]	[0 0 0 0 0 12 128 219 292 259 193 113 16 -21 -72 -156 -149 -170 -159 -144 -144 -733 1528 31 -25 -34 26 -11 -42 -113 -104 -166 -114 -117 -28 -98 -148 -24 20 76 46 123 76 54 49 0 0 58 96 70 0 16 67 46 14 40 33 0 -12 -20 -25 -30 -39 -33 -27 -24 0 0 14 20 16 10 12 10 0 0 0 0 0 0 0 0 0 0 0 0 0 0 0 0 0 0 0 0 0 0 0 0 0 0 0 0 0 0 0 0 0 0 -12 -13 0 0 -11 0 0 0 -29 -24 0 42 94]
6	24	F	fist	1	2	[0 10 20 30 40 50 60 70 80 90 100 110 120 130 140 150 160 170 180 190 200 210 220 230 240 250 260 270 280 290 300 310 320 330 340 350 360 370 380 390 400 410 420 430 440 450 460 470 480 490 500 510 520 530 540 550 560 570 580 590 600 610 620 630 640 650 660 670 680 690 700 710 720 730 740 750 760 770 780 790 800 810 820 830 840 850 860 870 880 890 900 910 920 930 940 950 960 970 980 990 1000 1010…	[5152 5137 5161 5152 5152 5113 5152 5152 5161 5136 5181 5165 5173 5172 5181 5181 5181 5181 5152 5116 5097 5061 5013 4941 4860 4636 4273 3860 3545 3372 3293 3192 3133 3133 3109 3104 3128 3113 3120 3132 3153 3172 3201 3332 3473 3705 3944 4305 4669 4892 5020 5089 5117 5168 5181 5224 5221 5213 5181 5181 5181 5181 5181 5181 5212 5181 5181 5181 5181 5181 5181 5181 5181 5181 5181 5177 5181 5181 5172 518…	[592 613 589 608 593 568 576 613 612 592 585 596 604 589 608 609 593 585 560 545 569 557 568 549 544 544 532 533 508 504 473 453 433 465 453 437 468 453 8191 8191 8191 8191 7545 481 469 2365 532 524 544 576 576 561 576 600 585 572 609 608 608 577 585 589 561 596 604 612 612 612 589 601 612 608 617 604 613 609 596 632 593 596 596 616 605 612 608 609 588 609 612 620 600 613 620 608 604 601 616 605 …	[5561 5565 5568 5568 5557 5572 5549 5573 5564 5532 5564 5525 5592 5545 5577 5569 5585 5576 5585 5576 5529 5372 5240 5140 4953 4752 4513 1713 1217 1177 1188 1153 1124 1129 1129 1245 1192 1145 1160 1176 1197 1320 1329 1257 1180 1241 1121 1237 4645 5093 5413 5540 5581 5608 5617 5617 5620 5617 5544 5472 5472 5508 5537 5541 5536 5541 5541 5565 5537 5564 5556 5560 5560 5572 5549 5585 5573 5557 5561 555…	[5497 5500 5485 5497 5497 5492 5484 5500 5505 5509 5521 5525 5537 5521 5532 5520 5512 5516 5497 5493 5492 5408 5360 5261 4996 4585 4137 3684 3453 3364 3372 3392 3416 3409 3408 3401 3440 3469 3476 3488 3544 3588 3549 3524 3564 3693 3816 4256 4737 5076 5289 5352 5420 5457 5493 5516 5524 5520 5508 5505 5513 5504 5521 5528 5509 5549 5544 5537 5524 5544 5533 5525 5521 5525 5517 5521 5513 5525 5520 552…	[4576 4569 4569 4572 4573 4576 4569 4573 4573 4573 4557 4561 4552 4557 4560 4565 4569 4577 4580 4561 8191 4476 4397 4349 4264 3972 3656 3385 3133 2997 2881 2825 2784 2780 2781 2769 2812 2805 2804 2833 2860 2857 2908 2949 3024 3140 3337 3733 4061 4316 4461 4557 4617 4676 4696 4713 4720 4720 4708 4693 4700 4717 4716 4712 4701 4712 4697 4693 4697 4689 4708 4709 4688 4684 4696 4696 4708 4700 4696 468…	[34 18 0 11 3 31 11 38 34 19 27 19 26 18 26 35 3 42 30 39 18 19 22 18 39 22 18 30 19 31 14 645 1457 3133 4828 5517 5892 6336 6653 6753 6628 5517 3780 31 58 2 27 18 30 26 2 11 3 46 22 27 43 27 22 42 2 15 7 2 35 22 22 47 18 23 10 7 10 18 18 6 6 15 34 35 26 18 18 27 7 14 10 19 14 58 34 30 0 38 2 7 30 30 11 30 27 19 2 18 18 6 23 11 23 27 14 18 0 31 35 0 18 27 7 19 15]	[19 18 18 18 23 27 19 11 22 39 0 34 11 39 14 18 15 31 0 42 23 34 10 46 6 34 35 18 22 10 26 50 7 27 23 38 31 34 43 34 42 35 14 2 22 26 43 0 34 22 2 34 7 27 31 27 30 34 7 23 26 15 26 27 10 0 23 23 2 31 2 10 19 39 34 30 7 2 30 43 2 2 15 27 30 31 31 42 47 34 27 15 3 23 42 27 7 14 2 43 10 34 23 35 2 22 43 6 26 6 10 34 34 2 10 11 11 0 30 23 11]	[43 46 38 42 38 42 39 31 39 50 38 38 38 42 30 42 43 43 39 47 65 31 35 34 31 35 43 1097 1144 1073 1056 996 1013 980 965 940 924 940 932 937 941 933 956 1012 1056 1056 1080 1188 38 47 35 46 35 51 39 38 38 43 43 46 39 38 50 42 50 38 39 42 46 50 35 35 39 35 31 46 34 47 50 50 47 31 38 51 30 50 34 35 46 39 18 35 47 46 46 46 38 38 42 39 35 38 54 42 42 31 35 35 35 39 42 39 27 47 38 39 42 42 23 38 46]	[26 30 26 26 23 26 22 18 35 18 35 18 26 30 23 26 27 27 35 26 30 23 31 22 35 34 22 31 30 35 34 35 26 22 35 34 46 42 34 26 22 35 22 30 22 23 30 30 26 42 23 34 30 22 27 23 22 35 26 23 34 22 26 38 50 30 18 27 23 22 30 31 27 30 30 18 27 23 34 30 26 30 27 23 30 27 22 27 30 30 30 18 15 19 30 26 23 26 27 30 34 31 35 27 26 26 19 18 22 22 30 30 34 18 26 26 30 23 31 31 18]	[27 23 27 23 27 30 19 26 19 23 35 30 23 27 26 26 27 34 30 30 27 23 34 26 26 23 23 30 30 23 27 35 30 30 31 22 19 26 30 26 19 27 26 23 30 42 34 26 35 30 27 19 34 26 23 23 26 26 30 19 19 26 18 30 22 19 27 26 22 11 30 34 22 31 27 23 30 26 23 38 22 26 34 31 26 19 27 27 19 38 23 27 23 34 22 35 23 30 27 23 23 22 22 34 26 27 26 15 26 22 7 19 26 27 23 34 22 19 42 15 18]	[3758 3758 3758 3757 3757 3757 3756 3757 3757 3747 3717 3655 3576 3487 3395 3294 3186 3074 2951 2831 2727 2647 2578 2519 2483 2459 2434 2407 2380 2359 2333 2306 2272 2234 2196 2155 2118 2085 2066 2045 2051 2079 2114 2175 2252 2337 2393 2438 2462 2486 2530 2571 2626 2692 2771 2863 2947 3045 3133 3226 3320 3410 3466 3540 3627 3713 3776 3807 3818 3820 3825 3823 3808 3784 3763 3750 3738 3735 3738 374…	[-162 -162 -162 -162 -163 -163 -163 -163 -164 -189 -261 -351 -467 -593 -725 -856 -969 -1058 -1091 -1066 -997 -921 -853 -805 -765 -743 -722 -701 -674 -650 -623 -585 -561 -541 -524 -505 -487 -469 -462 -462 -485 -508 -529 -564 -603 -646 -705 -742 -782 -804 -851 -886 -937 -983 -1014 -1058 -1055 -1056 -1026 -1006 -943 -869 -771 -661 -534 -397 -264 -180 -133 -109 -112 -129 -155 -186 -213 -224 -224 -214…	[1204 1204 1204 1204 1204 1204 1203 1202 1204 1191 1150 1092 1021 925 810 659 447 159 -217 -591 -851 -1001 -1102 -1174 -1223 -1272 -1306 -1331 -1366 -1402 -1434 -1454 -1457 -1449 -1434 -1421 -1411 -1403 -1388 -1368 -1347 -1346 -1341 -1325 -1300 -1226 -1161 -1078 -1013 -958 -895 -831 -738 -612 -454 -259 -60 153 328 463 597 718 774 870 966 1039 1089 1130 1172 1204 1205 1194 1180 1166 1154 1150 1146…	[6168 6165 6165 6167 6169 6169 6169 6170 6180 6317 6657 6949 7325 7666 8041 8390 8685 8985 9180 9331 9360 9313 9278 9314 9306 9393 9448 9477 9511 9563 9586 9496 9454 9416 9367 9319 9277 9234 9167 9168 9211 9277 9292 9248 9124 8925 8920 8796 8829 8752 8829 8849 8930 8924 8899 9009 8902 8962 8917 8960 8831 8674 8273 8053 7653 7146 6546 6236 6011 5956 6002 6115 6227 6343 6443 6474 6411 6302 6243 618…	[7910 7913 7913 7910 7908 7908 7904 7897 7905 7690 7069 6319 5379 4297 3123 1939 794 -267 -1224 -2157 -3046 -3792 -4390 -4791 -5150 -5404 -5589 -5743 -5978 -6216 -6455 -6766 -6851 -6836 -6772 -6713 -6676 -6657 -6563 -6401 -6137 -6047 -5968 -5889 -5792 -5448 -4953 -4487 -4019 -3735 -3365 -2928 -2423 -1923 -1467 -922 -505 -46 319 544 1113 1705 2469 3274 4586 5678 6650 7188 7812 8075 8029 7854 7651 …	[-11495 -11495 -11495 -11498 -11500 -11500 -11503 -11506 -11496 -11583 -11844 -12242 -12660 -13076 -13382 -13584 -13677 -13621 -13505 -13289 -13052 -12832 -12597 -12356 -12173 -11966 -11806 -11670 -11486 -11290 -11101 -10953 -10870 -10828 -10816 -10784 -10742 -10694 -10726 -10757 -10869 -10943 -11092 -11323 -11640 -12093 -12390 -12709 -12869 -13042 -13142 -13298 -13404 -13545 -13661 -13654 -13730…	[-5973 -5973 -5973 -5969 -5966 -5966 -5964 -5967 -5967 -5934 -5820 -5509 -5056 -4497 -3868 -3124 -2307 -1451 -526 352 1089 1632 2094 2462 2671 2795 2926 3073 3209 3297 3412 3540 3737 3975 4227 4497 4734 4947 5127 5264 5273 5106 4843 4474 4018 3588 3292 3070 2955 2793 2537 2175 1778 1278 687 -4 -641 -1373 -2017 -2713 -3410 -4027 -4475 -4899 -5572 -6073 -6385 -6464 -6415 -6362 -6390 -6408 -6343 -62…	[0 0 0 0 0 0 0 -45 -208 -329 -361 -268 -232 -153 -96 -11 106 129 124 266 305 286 270 150 184 70 44 -93 76 118 25 108 34 28 11 54 54 116 146 145 59 147 86 91 -18 106 -58 79 61 167 158 168 129 110 167 -14 160 60 84 -83 -97 -164 0 -22 -53 -101 -200 -239 -191 -186 -176 -123 -45 38 76 86 82 53 23 -11 -38 -55 -30 -16 0 12 14 30 21 0 -10 -22 -25 -23 -24 -18 -23 0 0 0 18 14 0 0 0 -12 0 -12 -11 -17 -13 0 …	[0 0 0 0 0 0 0 -17 -89 -116 -130 -167 -210 -255 -262 -267 -249 -229 -256 -181 -142 -136 -80 -109 -61 -33 -19 62 -17 -60 -100 -19 -14 31 -27 -16 -16 -23 -49 -42 -53 -36 -86 -38 -48 117 -78 -37 0 -39 -29 -71 -110 -116 -112 -137 -109 -107 -203 -134 -172 -88 -49 -99 -105 -171 -114 -58 -53 -39 0 -25 -33 0 26 29 26 0 0 0 -14 -14 0 0 0 0 0 0 0 0 0 0 0 0 0 0 0 0 0 0 0 0 0 0 0 0 0 0 0 0 0 0 0 0 0 0 0 0 0 …	[0 0 0 0 0 0 0 16 97 192 131 143 106 50 0 0 0 -42 0 -21 -17 -29 -46 -50 -34 -29 -13 -28 30 -53 -26 -55 -42 -29 -31 -33 -41 -58 0 0 20 0 0 0 -108 0 0 -42 0 20 0 10 0 24 -21 0 -15 -51 46 -70 11 14 -15 16 0 -12 83 89 193 245 102 13 -53 -78 -90 -48 -32 -10 28 27 32 34 0 0 -25 -10 0 0 11 0 12 0 0 0 0 0 0 0 0 0 0 0 0 0 0 0 10 0 0 0 0 0 12 0 0 -10 -14 0 10 15 0]
8	59	M	wave left	1	2	[0 10 20 30 40 50 60 70 80 90 100 110 120 130 140 150 160 170 180 190 200 210 220 230 240 250 260 270 280 290 300 310 320 330 340 350 360 370 380 390 400 410 420 430 440 450 460 470 480 490 500 510 520 530 540 550 560 570 580 590 600 610 620 630 640 650 660 670 680 690 700 710 720 730 740 750 760 770 780 790 800 810 820 830 840 850 860 870 880 890 900 910 920 930 940 950 960 970 980 990 1000 1010…	[5152 5140 5176 5156 5152 5152 5140 5152 5152 5152 5152 5152 5112 5112 5108 5101 5100 5108 5140 5180 5180 5181 5173 5176 5217 5240 5248 5232 5233 5205 5157 5101 5084 5089 5080 5152 5173 5213 5241 5260 5277 5277 5277 5257 5241 5248 5245 5252 5232 5181 5181 5181 5181 5181 5181 5181 5181 5181 5181 5181 5173 5181 5181 5181 5165 5172 5177 5165 5177 5164 5172 5180 5169 5168 5172 5177 5168 5173 5176 516…	[620 605 609 608 592 620 604 592 613 588 608 609 596 604 592 608 609 609 593 613 616 616 629 613 612 620 596 605 597 593 581 556 557 576 573 568 581 561 605 600 616 616 629 617 600 608 621 616 609 605 553 608 593 580 612 616 597 613 612 605 608 577 589 613 581 569 613 596 601 589 625 604 589 620 600 601 616 601 609 593 604 601 589 604 601 581 609 600 605 588 621 616 580 597 604 597 601 616 601 58…	[5644 5640 5644 5632 5637 5636 5644 5633 5640 5644 5649 5637 5632 5617 5593 5561 5561 5565 5613 5621 5636 5640 5632 5653 5657 5696 5728 5705 5668 5592 5504 5457 5436 5452 5480 5541 5637 5716 5749 5756 5768 5744 5745 5736 5733 5732 5724 5720 5713 5681 5669 5640 5657 5665 5669 5668 5625 5681 5673 5660 5648 5656 5644 5625 5632 5621 5625 5628 5612 5640 5617 5616 5628 5617 5625 5641 5628 5605 5644 563…	[5608 5588 5604 5601 5596 5596 5601 5600 5593 5613 5608 5604 5605 5593 5580 5576 5573 5613 5609 5628 5624 5633 5633 5637 5648 5693 5697 5656 5649 5621 5592 5569 5549 5581 5592 5621 5645 5692 5705 5729 5740 5736 5728 5720 5696 5680 5688 5672 5629 5612 5608 5616 5612 5632 5632 5581 5617 5641 5628 5621 5616 5609 5621 5604 5605 5613 5616 5605 5617 5604 5600 5612 5589 5605 5613 5613 5601 5616 5620 562…	[4797 4805 4809 4800 4809 4800 4796 4808 4801 4808 4804 4801 4796 4785 4776 4748 4744 4793 4797 4809 4809 4825 4824 4829 4857 4933 4968 4953 4921 4889 4845 4828 4820 4832 4828 4861 4877 4945 4973 4977 4985 4988 4989 4981 4976 4960 4972 4948 4949 4933 4921 4900 4892 4901 4897 4908 4900 4884 4864 4857 4845 4840 4829 4825 4808 4832 4829 4817 4809 4829 4809 4812 4805 4809 4817 4800 4812 4820 4820 482…	[30 27 42 27 14 2 38 31 2 46 31 35 0 27 62 72 31 26 22 18 35 23 19 18 42 43 39 26 15 22 18 18 19 19 31 30 22 34 38 23 3 23 34 46 54 18 10 39 6 10 26 30 26 26 18 18 19 14 42 2 22 30 38 35 43 15 19 31 34 42 15 23 27 18 2 26 2 26 34 34 14 18 19 18 34 22 6 18 23 23 11 23 34 26 14 46 22 39 14 7 11 11 38 35 38 30 7 31 34 31 23 34 18 6 31 2 26 55 10 19 43]	[23 11 3 26 15 6 15 35 2 18 26 3 26 47 14 18 7 15 64 10 3 27 34 26 19 6 14 23 55 26 7 18 2 11 18 0 19 18 10 27 19 2 23 11 19 27 6 6 3 6 10 3 23 30 0 2 19 2 18 11 26 31 22 0 22 39 15 3 7 3 14 10 19 31 0 38 6 11 0 19 10 10 22 26 38 22 18 6 14 27 26 2 10 18 2 0 35 2 0 2 22 7 27 39 27 34 26 11 7 39 0 3 55 19 30 15 35 10 11 2 6]	[42 39 43 42 42 42 35 39 64 42 46 42 35 34 42 42 39 39 43 34 27 43 43 47 46 42 42 51 42 35 39 38 34 35 46 46 42 35 42 50 38 39 43 39 38 39 42 39 50 42 38 46 46 39 35 38 39 42 34 42 42 42 31 38 39 38 39 38 39 39 38 42 31 39 43 43 35 43 39 35 47 38 38 43 46 43 39 31 31 35 42 38 42 38 39 38 38 43 46 43 42 42 46 43 42 22 43 46 50 34 34 46 35 46 50 31 38 38 39 43 31]	[23 31 22 23 34 39 23 19 23 26 26 22 22 30 23 34 26 26 27 30 30 30 23 34 34 18 34 30 26 19 26 23 23 26 30 23 15 31 22 18 27 23 22 18 31 23 31 30 30 27 27 23 27 26 26 30 27 26 26 35 23 26 23 50 26 23 26 23 26 30 18 23 34 23 39 34 26 34 23 22 23 23 43 26 31 27 26 15 23 34 26 35 35 23 27 23 19 23 38 30 27 27 31 23 23 34 26 26 18 22 3 26 35 34 27 26 26 30 26 23 26]	[22 27 27 34 26 27 26 22 23 27 23 34 26 30 26 23 22 34 26 31 31 35 26 23 19 23 26 27 34 30 34 30 30 30 19 38 23 22 26 26 27 18 30 26 26 26 23 26 27 26 27 23 26 26 26 27 27 26 27 26 31 34 26 26 22 31 18 22 19 34 30 23 34 34 18 26 34 30 27 27 26 26 23 23 26 34 23 23 26 26 23 34 30 15 31 23 27 26 23 23 30 26 30 23 30 26 11 23 26 22 18 26 23 19 22 35 26 27 22 27 22]	[3679 3680 3680 3680 3680 3680 3680 3680 3681 3675 3647 3600 3537 3447 3360 3273 3182 3096 3019 2933 2850 2783 2744 2728 2716 2663 2546 2347 2041 1663 1328 1104 1072 1077 1105 1147 1268 1546 1957 2234 2277 2294 2318 2343 2370 2440 2510 2642 2769 2905 3014 3190 3335 3465 3636 3768 3838 3864 3874 3882 3880 3867 3838 3803 3771 3743 3710 3697 3692 3697 3716 3732 3744 3750 3753 3754 3751 3751 3746 374…	[-122 -122 -122 -122 -123 -123 -122 -122 -123 -131 -166 -238 -324 -420 -519 -636 -762 -887 -994 -1060 -1072 -1052 -1036 -1038 -1041 -1055 -1088 -1184 -1301 -1317 -1328 -1297 -1280 -1274 -1280 -1293 -1300 -1304 -1267 -1146 -1112 -1113 -1118 -1124 -1137 -1152 -1174 -1192 -1200 -1148 -1080 -946 -810 -692 -537 -368 -205 -59 -6 17 4 -22 -58 -99 -140 -171 -183 -181 -170 -152 -133 -118 -108 -108 -116 -1…	[1285 1285 1285 1285 1284 1284 1284 1284 1286 1285 1267 1224 1165 1084 986 870 726 524 250 -87 -416 -614 -706 -726 -686 -569 -405 -179 65 -80 -405 -607 -476 -276 -236 -356 -685 -938 -766 -703 -1422 -1405 -1259 -1102 -988 -742 -468 -42 374 776 969 1164 1211 1226 1260 1267 1271 1313 1356 1400 1399 1373 1342 1313 1290 1274 1273 1277 1283 1294 1310 1316 1312 1310 1310 1309 1314 1317 1317 1314 1305 13…	[5727 5726 5726 5730 5731 5732 5730 5727 5739 5791 5936 6253 6555 6751 6960 7298 7713 8145 8579 8948 9204 9311 9371 9433 9407 9386 9426 9626 9530 8578 7662 6979 6647 6314 6379 6787 7804 9185 10128 10107 11541 11502 11179 10855 10659 10279 9966 9853 9979 10052 10059 10026 9703 9293 8847 8014 6954 6101 5727 5726 5860 5977 6085 6229 6381 6459 6420 6332 6224 6128 6096 6033 5989 6029 6128 6193 6199 61…	[8894 8894 8893 8892 8887 8886 8888 8889 8895 8855 8619 8060 7359 6567 5657 4569 3356 1979 561 -633 -1557 -2086 -2323 -2301 -2076 -1288 103 2304 4820 6545 7794 8314 8355 8447 8434 8268 7644 6288 3845 1280 -336 -422 -436 -329 -168 97 692 1154 1675 2328 2926 3647 4367 5037 5837 6817 7899 8867 9527 9816 9667 9374 9057 8742 8453 8289 8322 8431 8561 8731 8872 8934 8931 8896 8821 8782 8817 8857 8943 89…	[-11339 -11339 -11339 -11338 -11341 -11341 -11341 -11340 -11330 -11350 -11517 -11845 -12257 -12769 -13244 -13619 -13869 -13980 -13907 -13705 -13463 -13300 -13201 -13152 -13200 -13275 -13179 -12509 -11148 -9713 -8088 -6953 -6859 -6953 -7097 -7272 -7792 -8982 -10767 -12044 -11003 -11071 -11413 -11747 -11965 -12392 -12748 -12930 -12863 -12726 -12547 -12256 -12076 -11807 -11361 -11050 -10858 -10615 -…	[-5287 -5289 -5289 -5291 -5290 -5291 -5292 -5294 -5292 -5261 -5125 -4907 -4591 -4085 -3549 -2969 -2311 -1656 -1057 -398 218 698 975 1092 1177 1571 2424 3740 5487 7594 9141 10113 10363 10434 10308 10056 9401 7991 5927 4427 3750 3658 3606 3538 3410 3031 2472 1683 779 -176 -1118 -2097 -3065 -4158 -5197 -5971 -6308 -6318 -6223 -6143 -6149 -6148 -6062 -5932 -5805 -5666 -5504 -5392 -5366 -5386 -5466 -5…	[0 0 0 0 0 0 0 -11 -105 -245 -257 -253 -258 -146 -110 -63 -28 64 141 333 476 463 362 155 0 -155 -89 21 -302 66 57 188 196 147 154 21 42 61 -56 221 -152 53 137 223 311 508 369 257 167 57 119 38 76 -79 -154 -171 -205 -263 -273 -264 -213 -152 -44 37 88 137 165 148 116 53 -28 -52 -53 -33 -19 17 30 0 -13 0 0 12 0 28 36 27 12 0 11 0 0 0 0 0 -10 0 0 0 0 0 0 0 10 0 14 0 13 0 0 0 0 -14 0 0 0 17 16 17 0 0 …	[0 0 0 0 0 0 0 0 -56 -120 -138 -166 -194 -204 -250 -241 -267 -276 -162 -136 -108 -114 -113 -102 -21 -20 29 -129 -379 -250 -334 -377 -131 -167 -184 -245 -171 -78 -341 -48 0 -14 -56 -29 -44 -13 -207 -184 -245 -287 -193 -272 -244 -294 -279 -230 -197 -178 -164 -143 -92 -56 -16 0 29 57 48 29 14 -14 -47 -34 0 0 0 0 0 -14 -14 -10 -16 0 19 12 20 0 -11 -12 0 0 0 0 0 0 0 0 0 0 0 0 0 0 0 0 0 0 0 0 0 0 0 0 0…	[0 0 0 0 0 0 0 11 69 129 199 131 70 53 42 -12 36 -19 -60 -126 -145 -102 -79 -88 -120 -154 -65 -411 -232 27 262 434 72 179 151 247 150 -46 -308 -140 -200 -89 0 53 26 19 19 15 -51 -81 -36 -46 -23 -109 -90 -98 0 87 202 257 161 34 -52 -92 -119 -114 -64 -15 24 58 66 29 -18 -27 -39 -42 0 17 38 37 0 0 0 -26 -14 0 25 28 16 16 0 -19 -15 0 0 0 17 12 0 0 -10 -18 0 0 0 0 16 17 13 0 0 -17 -15 -14 -14 0 14 12 …
5	26	M	wave right	1	2	[0 10 20 30 40 50 60 70 80 90 100 110 120 130 140 150 160 170 180 190 200 210 220 230 240 250 260 270 280 290 300 310 320 330 340 350 360 370 380 390 400 410 420 430 440 450 460 470 480 490 500 510 520 530 540 550 560 570 580 590 600 610 620 630 640 650 660 670 680 690 700 710 720 730 740 750 760 770 780 790 800 810 820 830 840 850 860 870 880 890 900 910 920 930 940 950 960 970 980 990 1000 1010…	[5181 5181 5181 5181 5180 5181 5181 5181 5181 5177 5181 5181 5181 5181 5181 5181 5181 5181 5181 5181 5181 5181 5204 5181 5208 5237 5292 5325 5340 5341 5345 5353 5357 5364 5364 5353 5317 5309 5276 5284 5277 5281 5272 5252 5253 5264 5256 5261 5261 5261 5261 5261 5248 5261 5257 5268 5252 5241 5249 5244 5249 5252 5248 5249 5252 5261 5264 5253 5256 5240 5240 5241 5237 5252 5244 5252 5249 5256 5252 524…	[605 593 612 612 605 561 613 597 592 589 624 596 629 616 600 605 600 612 628 640 616 589 612 609 625 625 633 616 613 661 688 688 696 685 700 693 680 673 700 681 693 704 709 692 693 656 664 676 669 673 677 677 688 664 681 664 697 620 612 601 600 612 612 596 612 612 644 604 608 593 597 601 589 600 593 597 605 612 596 601 612 581 597 612 588 605 624 577 612 592 604 589 601 621 624 584 604 624 612 61…	[5636 5636 5624 5628 5648 5645 5636 5625 5617 5649 5648 5625 5637 5633 5653 5649 5676 5617 5617 5629 5628 5632 5633 5640 5644 5668 5724 5692 5793 5832 5832 5860 5853 5848 5841 5836 5777 5724 5741 5720 5745 5740 5753 5717 5720 5708 5705 5724 5717 5741 5737 5740 5741 5745 5724 5756 5705 5681 5697 5684 5669 5689 5692 5689 5649 5681 5672 5672 5664 5665 5637 5664 5652 5629 5701 5657 5636 5664 5648 564…	[5605 5617 5612 5620 5612 5608 5601 5613 5620 5593 5616 5617 5613 5617 5613 5604 5620 5596 5629 5629 5628 5621 5628 5625 5633 5680 5769 5801 5820 5833 5845 5849 5848 5840 5849 5813 5757 5736 5696 5689 5689 5700 5705 5700 5676 5688 5681 5696 5697 5685 5685 5685 5689 5681 5692 5684 5668 5664 5661 5665 5661 5661 5664 5660 5660 5657 5653 5660 5640 5620 5640 5636 5632 5648 5636 5632 5636 5652 5640 564…	[4768 4765 4776 4764 4765 4776 4773 4780 4773 4776 4780 4777 4781 4789 4788 4768 4780 4789 4749 4777 4789 4793 4797 4808 4800 4861 4936 4992 5009 5033 5041 5049 5057 5045 5041 5024 5001 4973 4936 4953 4952 4949 4952 4932 4921 4925 4920 4916 4925 4933 4944 4940 4924 4936 4917 4917 4896 4876 4873 4872 4860 4880 4861 4869 4872 4853 4840 4848 4860 4812 4800 4812 4796 4800 4796 4804 4808 4805 4816 480…	[18 22 11 43 31 18 22 39 3 38 22 2 42 54 0 30 34 22 18 22 31 27 26 30 38 18 0 18 34 46 10 10 27 14 18 31 58 42 10 0 7 23 34 35 42 34 34 42 30 27 19 30 18 34 30 26 0 39 15 30 3 38 35 34 11 19 65 27 34 0 18 30 35 38 23 30 42 35 35 30 34 35 42 34 30 47 22 22 47 27 50 27 2 23 84 10 14 26 14 22 22 34 15 30 2 38 31 7 26 15 6 46 30 18 10 35 10 0 23 54 42]	[43 0 27 22 27 2 27 22 22 2 50 10 0 26 22 2 27 15 15 23 3 0 15 0 11 18 39 38 39 35 10 26 34 51 30 38 23 22 31 31 11 31 23 7 50 7 19 22 26 22 14 51 0 18 10 26 27 22 0 11 2 27 14 30 22 6 6 2 31 34 23 22 22 30 26 2 35 31 2 10 19 11 51 14 10 2 47 2 2 15 2 30 19 26 19 15 10 23 15 0 42 18 2 6 19 23 27 22 39 22 15 6 23 0 26 11 7 23 2 19 10]	[42 39 39 35 46 35 38 30 54 39 42 39 50 31 39 38 42 39 38 38 42 42 42 43 34 47 46 47 50 35 38 35 26 50 35 38 39 43 50 31 39 43 46 35 38 38 50 46 43 35 51 42 38 42 35 35 42 42 50 47 38 30 46 31 47 31 38 43 50 46 34 42 35 35 35 35 43 54 43 34 47 39 31 34 42 35 38 46 43 34 38 51 47 43 42 42 46 50 65 38 34 50 43 43 43 31 39 39 42 38 30 42 38 42 35 55 43 39 39 39 50]	[23 30 23 34 19 30 19 27 22 15 23 19 26 30 23 31 27 15 22 27 31 31 26 34 27 27 23 23 26 26 30 26 39 19 30 27 23 22 22 19 26 18 22 18 34 27 27 26 26 26 23 27 18 30 30 31 27 23 22 23 27 31 22 34 38 23 27 23 27 27 30 26 27 19 34 35 27 30 23 30 23 23 39 26 22 23 23 34 34 31 26 26 27 31 22 18 27 23 23 26 26 15 19 23 34 26 30 30 30 30 34 39 22 19 22 23 30 19 23 30 19]	[31 35 10 30 23 30 26 26 27 30 34 11 30 30 30 35 23 31 27 34 23 30 30 34 34 34 31 19 18 31 14 22 23 26 22 23 22 30 26 31 27 31 26 22 23 22 30 19 30 26 26 26 18 27 19 26 26 30 14 30 30 22 23 30 22 26 27 42 27 30 26 22 30 34 23 22 27 19 34 26 30 26 26 18 26 26 34 14 19 30 38 27 26 26 22 34 26 31 26 27 31 38 26 30 30 23 23 30 30 26 23 23 26 26 14 27 38 27 26 30 26]	[3942 3942 3942 3942 3941 3942 3943 3943 3938 3914 3873 3809 3734 3653 3557 3452 3330 3201 3064 2924 2799 2715 2669 2641 2644 2686 2797 3038 3388 3604 3742 3860 3952 3972 3925 3804 3563 3233 2961 2739 2608 2604 2628 2661 2693 2740 2816 2897 3002 3108 3224 3346 3467 3584 3685 3789 3897 3967 3998 4028 4043 4036 4019 4004 3977 3949 3933 3927 3927 3923 3922 3930 3938 3941 3947 3950 3949 3946 3947 394…	[-105 -105 -105 -105 -105 -106 -107 -109 -113 -134 -178 -239 -311 -390 -480 -578 -685 -803 -914 -1011 -1055 -1045 -1032 -1031 -1033 -1032 -1048 -1099 -1213 -1282 -1303 -1341 -1370 -1380 -1383 -1379 -1364 -1345 -1288 -1293 -1269 -1263 -1253 -1257 -1271 -1287 -1290 -1239 -1153 -1050 -943 -832 -738 -646 -550 -452 -351 -264 -185 -114 -67 -66 -83 -108 -141 -173 -192 -191 -177 -163 -153 -133 -119 -111 …	[1325 1325 1325 1325 1324 1324 1324 1326 1327 1318 1299 1268 1224 1169 1094 1006 895 757 549 265 -55 -279 -383 -417 -416 -407 -407 -466 -674 -1042 -1062 -95 -2810 -2820 -55 -58 -61 -51 -350 -274 -313 -394 -385 -341 -267 -25 521 931 1088 1147 1185 1198 1246 1290 1316 1335 1356 1362 1365 1373 1382 1377 1367 1350 1326 1307 1301 1305 1313 1317 1318 1323 1329 1332 1333 1331 1329 1328 1328 1327 1326 13…	[6952 6953 6952 6950 6945 6952 6968 6997 7007 7060 7195 7326 7445 7563 7643 7751 7917 8118 8342 8669 8925 8976 8997 9045 9056 9019 9068 9220 9462 9504 9227 9176 9158 9166 9303 9679 10229 10736 10603 10664 10491 10504 10446 10452 10512 10554 10679 10733 10625 10387 10133 9814 9718 9646 9444 9202 8949 8579 8076 7623 7302 7230 7276 7357 7430 7507 7579 7557 7473 7355 7237 7149 7082 7023 7011 7026 704…	[8324 8325 8325 8321 8322 8317 8306 8295 8294 8171 7895 7514 7024 6444 5747 4982 3951 3183 2122 1038 147 -425 -687 -693 -696 -872 -1350 -2590 -4511 -5850 -6411 -6818 -7117 -7129 -6791 -6180 -4819 -2733 -1134 309 887 727 551 481 510 754 1326 1921 2428 2999 3543 4052 4503 4957 5494 6008 6540 7052 7635 8154 8513 8532 8413 8190 7917 7676 7553 7624 7759 7903 8023 8144 8252 8325 8340 8314 8274 8244 820…	[-10276 -10275 -10275 -10278 -10282 -10279 -10274 -10265 -10283 -10410 -10645 -11000 -11430 -11884 -12407 -12893 -13420 -13658 -13870 -13860 -13726 -13645 -13585 -13528 -13523 -13574 -13565 -13244 -12110 -11070 -10631 -10098 -9649 -9566 -9807 -10232 -11043 -11848 -12427 -12398 -12412 -12411 -12492 -12518 -12492 -12473 -12347 -12229 -12206 -12215 -12160 -12076 -11766 -11386 -11051 -10686 -10256 -9…	[-6725 -6724 -6724 -6726 -6724 -6729 -6734 -6729 -6695 -6592 -6405 -6108 -5748 -5337 -4803 -4162 -3172 -2422 -1397 -334 600 1230 1569 1772 1750 1441 613 -1151 -3447 -4619 -5404 -5982 -6388 -6487 -6292 -5645 -4317 -2310 -552 949 1879 1880 1722 1501 1276 950 430 -115 -815 -1532 -2311 -3143 -3907 -4602 -5191 -5785 -6356 -6734 -6897 -7031 -7082 -7061 -7006 -6982 -6915 -6818 -6743 -6692 -6673 -6644 -6…	[0 0 0 0 0 0 -11 -85 -188 -237 -250 -204 -176 -168 -104 -88 63 63 195 332 474 478 305 218 261 336 74 25 -52 -97 -47 -64 -25 15 42 10 -78 -284 298 14 175 133 190 201 304 302 144 126 169 180 78 84 88 -30 81 -16 -124 -114 -76 -192 -203 -199 -123 -64 18 85 112 126 96 73 59 15 -26 -34 -52 -32 -19 0 0 26 19 24 0 0 0 0 24 35 24 18 0 -25 -24 -46 -26 -17 0 41 37 34 20 0 0 0 -14 -19 -23 -10 -11 0 0 0 19 0 …	[0 0 0 0 0 0 0 -44 -77 -110 -169 -179 -201 -239 -268 -271 -221 -271 -188 -95 -23 -25 -59 -75 -93 -61 -278 -312 108 -79 -142 -242 -330 -260 -113 77 -155 -623 -182 -358 -72 -58 -33 -17 15 -29 -88 -102 -61 -97 -115 -120 -117 -161 -136 -199 -195 -151 -112 -128 -118 -110 -76 -41 -15 10 27 40 35 20 15 0 -17 0 -16 -15 0 0 0 0 12 0 0 0 0 -16 0 0 17 26 0 0 10 0 0 -27 -22 0 24 18 16 0 0 0 -16 -15 -12 0 17 …	[0 0 0 0 0 0 0 25 96 103 127 96 53 0 -44 -67 -102 -104 -84 -84 -90 -61 0 136 179 259 312 117 -229 -241 15 -233 -416 -387 -255 -249 -330 -210 52 289 254 119 36 -18 -26 -10 -14 11 0 -11 -28 -49 -63 -81 -43 -41 -59 -19 28 109 139 126 78 14 -55 -78 -89 -54 -37 10 0 19 25 35 16 0 -15 0 0 11 14 21 -21 0 -16 -12 0 12 0 0 0 0 30 31 36 14 15 10 -51 -80 -87 -82 -16 49 87 95 49 0 -32 -49 -45 -28 13 40 51 30…
10	24	M	wave left	1	1	[0 10 20 30 40 50 60 70 80 90 100 110 120 130 140 150 160 170 180 190 200 210 220 230 240 250 260 270 280 290 300 310 320 330 340 350 360 370 380 390 400 410 420 430 440 450 460 470 480 490 500 510 520 530 540 550 560 570 580 590 600 610 620 630 640 650 660 670 680 690 700 710 720 730 740 750 760 770 780 790 800 810 820 830 840 850 860 870 880 890 900 910 920 930 940 950 960 970 980 990 1000 1010…	[4993 4988 4996 4992 4997 4992 4989 4985 4989 4993 5001 4992 4989 4992 4992 5001 4988 4997 5005 5036 5037 5076 5156 5181 5181 5229 5213 5221 5209 5157 5173 5157 5152 5160 5161 5152 5116 5069 4964 4948 4932 4948 4961 4945 4933 4897 4856 4845 4865 4853 4884 4916 4901 4913 4917 4916 4904 4941 4924 4905 4920 4917 4924 4925 4908 4929 4928 4928 4941 4937 4937 4932 4940 4936 4932 4940 4937 4941 4932 493…	[592 589 604 597 596 577 616 588 593 600 609 604 597 588 589 600 589 601 589 616 629 596 609 664 681 664 673 657 665 608 621 613 617 581 628 620 608 584 597 584 605 620 597 589 577 612 596 621 593 596 600 589 600 581 588 584 592 597 597 605 577 600 585 588 612 584 565 600 568 605 588 589 601 585 608 608 581 576 589 600 584 605 617 577 593 588 597 596 596 584 597 605 592 596 596 592 613 585 601 58…	[5457 5461 5441 5476 5452 5464 5449 5456 5453 5448 5461 5456 5441 5448 5453 5461 5465 5472 5480 5489 5489 5548 5601 5644 5661 5684 5684 5676 5684 5700 5636 5636 5656 5608 5633 5620 5600 5537 5457 5428 5404 5444 5432 5376 5313 5309 5265 5289 5288 5325 5345 5361 5372 5360 5353 5361 5368 5376 5381 5368 5364 5365 5400 5388 5377 5405 5416 5413 5432 5429 5428 5417 5456 5440 5428 5449 5425 5433 5436 544…	[5472 5469 5469 5493 5480 5480 5481 5489 5469 5461 5473 5477 5472 5477 5489 5480 5501 5492 5505 5533 5529 5564 5604 5637 5692 5700 5693 5680 5628 5633 5597 5613 5621 5612 5632 5613 5621 5620 5600 5560 5532 5572 5580 5536 5448 5368 5320 5301 5312 5312 5336 5388 5329 5380 5381 5408 5413 5437 5424 5416 5416 5424 5436 5433 5449 5444 5453 5452 5449 5449 5461 5472 5465 5476 5477 5473 5465 5472 5476 544…	[4532 4529 4529 4541 4540 4525 4529 4545 4537 4533 4536 4540 4533 4532 4536 4533 4545 4561 4560 4609 4661 4748 4848 4940 4985 5029 5045 4996 4985 4972 4864 4900 4933 4880 4889 4837 4749 4657 4516 4420 4373 4477 4488 4372 4320 4305 4269 4277 4313 4336 4368 4377 4392 4389 4393 4397 4397 4393 4404 4408 4408 4404 4401 4413 4416 4425 4424 4428 4428 4429 4445 4436 4429 4437 4440 4437 4452 4420 4441 443…	[34 7 10 7 14 2 18 0 19 0 31 15 35 50 15 30 11 10 30 22 11 35 31 26 26 38 27 6 19 27 26 30 26 39 3 30 3 26 23 30 22 6 14 54 22 11 7 26 0 34 34 31 35 30 26 27 46 7 6 26 18 23 2 11 7 26 22 43 34 39 15 26 50 0 39 18 0 43 3 0 34 47 19 55 22 15 0 22 35 31 14 10 35 50 10 26 30 18 23 30 0 15 31 35 30 19 26 14 0 46 3 31 23 19 34 30 30 38 55 6 14]	[10 30 27 55 0 2 2 2 55 7 10 26 0 10 22 46 14 14 22 22 2 3 34 23 0 15 30 2 27 19 35 14 0 18 39 10 7 34 23 31 6 42 23 18 38 14 34 19 2 23 3 34 22 2 15 23 27 2 3 23 10 22 11 7 0 22 2 26 2 19 22 26 19 26 18 7 2 35 38 0 23 35 14 18 19 18 18 2 22 18 18 30 19 10 22 15 30 19 19 6 18 7 10 0 50 10 18 10 22 27 3 30 11 22 10 0 14 2 19 23 35]	[43 42 43 35 42 42 39 38 46 43 43 42 50 39 34 38 39 42 34 34 38 39 39 325 385 468 429 368 485 429 397 364 396 357 236 213 34 42 43 42 54 47 42 31 34 42 46 38 42 43 34 23 39 42 38 55 34 39 46 38 38 39 43 54 34 50 34 43 43 35 42 35 46 35 39 34 39 30 43 39 39 38 39 23 35 39 34 38 46 34 42 43 42 39 39 39 34 34 42 42 35 43 43 39 11 39 31 50 34 35 42 46 50 50 46 38 35 38 30 38 38]	[22 23 30 23 22 27 26 30 23 27 19 27 27 30 30 27 19 23 23 22 30 26 30 27 27 19 26 27 30 35 26 34 23 27 27 27 26 34 30 23 31 35 11 22 15 27 23 27 27 19 26 23 27 34 19 18 23 19 26 23 19 34 19 27 27 30 19 23 27 23 30 22 23 19 30 30 22 27 18 27 14 18 18 30 23 26 27 26 19 23 26 34 22 23 30 23 19 23 26 30 22 30 26 34 35 19 26 23 30 18 31 30 26 23 26 23 27 34 31 23 22]	[39 27 30 23 23 15 22 18 22 26 26 23 26 30 23 15 30 34 26 19 34 30 23 22 27 34 30 26 38 22 26 26 23 15 30 27 23 26 22 34 27 26 23 27 34 26 22 22 27 26 19 23 26 26 27 19 26 31 35 27 23 26 22 26 22 22 26 26 26 27 27 15 26 27 34 26 23 30 23 30 23 26 31 26 23 23 54 23 30 26 27 38 23 27 26 27 26 19 34 27 19 23 26 23 23 31 27 23 30 31 34 27 23 26 27 43 30 23 26 26 31]	[3171 3159 3140 3121 3116 3114 3121 3133 3141 3150 3154 3153 3153 3148 3122 3088 3050 3006 2942 2864 2778 2658 2537 2382 2224 2077 1936 1799 1664 1542 1341 1261 1206 1183 1187 1199 1239 1300 1418 1537 1704 1936 2000 2121 2242 2336 2387 2414 2442 2454 2486 2543 2637 2761 2904 3036 3168 3283 3380 3462 3525 3579 3610 3614 3609 3588 3552 3511 3465 3434 3408 3392 3380 3375 3373 3373 3375 3379 3387 339…	[-170 -197 -204 -204 -198 -192 -186 -174 -161 -150 -142 -141 -148 -175 -226 -284 -384 -512 -644 -786 -962 -1121 -1195 -1147 -1042 -949 -880 -843 -838 -869 -818 -811 -805 -821 -817 -815 -812 -826 -875 -891 -899 -876 -891 -921 -965 -1012 -1072 -1136 -1221 -1193 -1088 -969 -852 -761 -674 -599 -541 -478 -433 -373 -319 -275 -232 -198 -177 -169 -156 -143 -138 -138 -142 -145 -148 -148 -147 -145 -143 -14…	[1108 1086 1084 1082 1070 1062 1051 1056 1063 1066 1072 1077 1068 1049 1015 948 887 817 735 627 488 192 -381 -888 -1082 -1140 -1134 -1064 -909 -621 -42 120 77 74 35 3 -20 -95 -293 -470 -680 -1063 -1187 -1327 -1412 -1457 -1424 -1266 -584 4 508 769 923 1006 1037 1060 1095 1135 1188 1220 1231 1243 1249 1251 1257 1267 1271 1275 1274 1276 1270 1262 1257 1252 1251 1251 1253 1255 1257 1261 1262 1263 126…	[3277 3454 3438 3348 3233 3159 3110 3045 2965 2890 2843 2836 2897 3109 3455 3762 4472 5382 6227 7104 8262 9280 10066 10507 10606 10566 10418 10089 9418 7670 4924 3877 3881 3926 4133 4300 4587 5280 6522 7836 8864 10147 10721 11136 11377 11471 11426 11093 10381 9467 8550 7807 7261 7040 6824 6754 6797 6838 6974 6835 6668 6572 6272 6039 5828 5691 5397 5020 4791 4632 4525 4454 4406 4374 4353 4332 4323…	[8762 8542 8535 8557 8510 8466 8397 8447 8522 8566 8626 8663 8583 8370 8012 7397 6691 5816 4928 3965 2910 1843 775 61 -504 -784 -723 -206 850 3077 5088 5907 5817 5945 5724 5580 5337 4955 4253 3022 1624 -606 -1190 -1742 -1974 -1917 -1406 -582 987 2625 4243 5405 6264 6579 6720 6777 6897 7110 7361 7643 7842 7988 8251 8425 8614 8785 8994 9239 9354 9445 9452 9429 9410 9391 9389 9404 9418 9444 9454 946…	[-13282 -13390 -13419 -13447 -13510 -13555 -13601 -13574 -13537 -13516 -13484 -13463 -13500 -13590 -13746 -14036 -14210 -14306 -14323 -14221 -13825 -13279 -12680 -12110 -11690 -11318 -10989 -10732 -10547 -10359 -9869 -9388 -9062 -8864 -8930 -9031 -9332 -9653 -10071 -10629 -11117 -11185 -11004 -10957 -10973 -11062 -11249 -11667 -12279 -12769 -13024 -13150 -13189 -13235 -13287 -13235 -13023 -12734 …	[-2127 -2056 -1920 -1784 -1751 -1745 -1805 -1886 -1944 -2005 -2034 -2025 -2030 -2005 -1833 -1601 -1326 -991 -487 124 767 1612 2395 3371 4364 5300 6214 7172 8233 9635 10995 11418 11722 11794 11783 11715 11482 11082 10314 9216 7978 6324 5569 4620 3836 3287 3060 2989 2988 2981 2777 2315 1588 652 -385 -1320 -2251 -2996 -3592 -4083 -4471 -4732 -4935 -4946 -4904 -4748 -4517 -4183 -3946 -3739 -3583 -348…	[-40 0 46 68 62 53 40 12 0 -28 -35 -44 -222 -229 -282 -194 -184 -200 -89 -34 0 47 203 228 354 353 223 207 94 0 140 46 188 0 135 66 56 74 51 81 -17 82 -65 -19 -51 88 163 384 252 343 173 132 42 -101 -188 -163 -242 -125 -144 -120 -76 -120 -100 -83 -94 -102 -49 -83 0 21 23 36 37 39 38 20 16 18 -17 -21 -12 0 0 0 0 0 0 0 0 -11 -22 -11 0 0 0 0 0 0 0 -12 -24 -18 0 10 18 0 14 0 -15 -19 -10 0 27 0 0 -15 -1…	[50 76 41 41 26 29 38 0 0 10 21 -17 -82 -104 -179 -156 -237 -164 -209 -246 -289 -286 -295 -175 -150 -165 -63 -86 -40 -217 -174 -372 -143 -78 -27 -21 -80 -81 -140 -163 -170 -81 -162 26 0 62 -23 -12 -277 -212 -297 -240 -299 -299 -295 -173 -157 -36 -83 -61 -59 -44 -39 -31 0 -31 0 -17 0 0 0 0 0 10 0 0 0 0 0 0 0 0 0 12 0 0 0 0 0 0 0 0 0 10 0 0 0 0 16 0 0 0 0 0 0 0 0 0 0 0 0 0 0 0 0 0 0 0 0 13 0]	[50 0 59 74 39 57 -14 15 37 15 22 88 147 202 237 238 224 127 107 150 -30 18 -100 0 -29 -73 -49 -191 -270 -468 366 269 98 131 33 102 42 158 18 -71 -143 -124 -22 -44 -84 -113 -82 -188 -15 -30 53 108 151 81 92 50 30 12 34 36 17 -38 -18 -18 -22 -12 16 30 63 65 40 15 0 -12 -15 -15 11 12 0 0 0 11 0 13 0 0 0 0 -10 0 0 0 0 0 0 0 0 0 0 0 0 11 11 20 13 0 0 0 0 0 -14 -19 0 0 0 0 0 0 0 0 -13]
3	24	F	wave right	1	2	[0 10 20 30 40 50 60 70 80 90 100 110 120 130 140 150 160 170 180 190 200 210 220 230 240 250 260 270 280 290 300 310 320 330 340 350 360 370 380 390 400 410 420 430 440 450 460 470 480 490 500 510 520 530 540 550 560 570 580 590 600 610 620 630 640 650 660 670 680 690 700 710 720 730 740 750 760 770 780 790 800 810 820 830 840 850 860 870 880 890 900 910 920 930 940 950 960 970 980 990 1000 1010…	[5049 5061 5060 5041 5060 5064 5060 5057 5056 5065 5056 5052 5057 5057 5048 5049 5057 5057 5061 5056 5068 5064 5064 5065 5060 5057 5045 5041 5045 5053 5061 5080 5100 5137 5152 5160 5176 5181 5181 5181 5181 5216 5208 5220 5181 5181 5116 5084 5045 4997 4993 5004 5008 4989 4992 4992 5001 5001 5004 5005 4997 5000 5005 5009 5012 4997 4997 5001 5020 5020 5025 5024 5016 5033 5020 5025 5021 5032 5033 502…	[601 589 596 581 593 596 584 585 585 592 589 596 592 604 577 600 597 593 577 585 588 588 588 592 588 600 588 581 597 573 565 589 576 581 585 577 576 592 573 564 572 584 581 592 581 585 576 588 564 585 605 624 601 592 604 573 589 596 593 572 601 593 592 585 592 589 609 597 577 576 581 581 593 584 592 604 588 581 600 576 581 600 592 588 572 569 584 588 584 585 589 569 584 580 596 588 581 569 580 58…	[5329 5341 5345 5333 5329 5329 5341 5329 5336 5353 5325 5345 5337 5325 5329 5325 5337 5336 5336 5348 5344 5341 5337 5332 5328 5317 5312 5312 5300 5297 5308 5320 5341 5349 5361 5352 5305 5292 5289 5280 5312 5317 5357 5361 5365 5349 5337 5304 5269 5285 5268 5249 5273 5276 5268 5281 5296 5301 5313 5313 5328 5325 5344 5340 5348 5348 5333 5344 5333 5353 5341 5344 5360 5352 5357 5352 5360 5357 5364 536…	[5568 5576 5584 5573 5572 5569 5573 5569 5581 5572 5573 5572 5573 5580 5576 5584 5581 5577 5585 5592 5584 5604 5588 5568 5573 5592 5581 5556 5572 5584 5580 5601 5600 5609 5613 5592 5549 5541 5524 5533 5516 5516 5532 5537 5557 5564 5524 5493 5496 5529 5544 5525 5493 5516 5505 5512 5508 5516 5520 5509 5524 5520 5524 5529 5528 5541 5532 5524 5544 5541 5536 5540 5541 5525 5528 5549 5544 5544 5532 552…	[4629 4649 4653 4648 4649 4645 4649 4660 4640 4645 4652 4649 4648 4648 4660 4656 4656 4661 4664 4676 4664 4672 4680 4665 4661 4653 4649 4644 4637 4645 4653 4676 4689 4700 4717 4712 4641 4645 4636 4656 4644 4668 4697 4744 4712 4716 4672 4653 4628 4625 4620 4620 4604 4612 4616 4617 4609 4636 4621 4625 4633 4636 4637 4644 4652 4648 4649 4640 4633 4652 4644 4648 4648 4652 4664 4661 4656 4653 4653 466…	[18 22 10 42 18 35 3 38 34 11 30 7 26 34 19 27 30 42 43 26 0 19 38 3 26 30 39 30 31 42 18 31 30 30 26 30 23 31 43 10 46 15 34 27 15 27 11 34 30 50 30 19 31 7 14 23 34 38 10 34 14 38 0 39 6 34 34 26 11 0 42 42 46 11 6 39 18 43 7 27 22 27 23 6 23 34 19 22 23 15 18 42 23 26 38 26 38 38 19 14 11 30 35 7 18 42 2 34 34 27 11 11 7 42 23 34 26 27 18 34 10]	[3 31 26 18 11 19 34 31 27 2 39 42 18 10 7 18 14 34 27 18 34 22 26 14 10 27 22 43 18 54 1 2 0 7 11 43 7 3 14 10 10 38 39 19 18 2 14 22 10 31 18 6 34 18 1 6 2 31 7 18 18 0 34 39 18 11 2 43 50 0 2 10 59 0 2 58 42 18 34 15 3 19 26 34 30 42 19 22 19 10 27 3 18 39 18 11 14 22 15 0 18 34 14 10 23 22 34 14 10 19 43 26 22 2 18 0 11 18 31 14 38]	[50 42 35 42 42 39 30 38 43 46 54 38 35 39 46 34 38 46 35 42 46 35 42 38 39 42 39 38 38 42 42 43 31 46 42 42 43 38 46 7 39 46 46 43 54 38 30 39 26 35 39 42 42 46 46 42 50 46 38 35 38 43 46 43 30 50 58 31 38 42 38 35 47 42 39 43 42 46 34 46 42 43 47 43 47 43 31 42 43 43 38 43 42 50 46 47 42 42 30 42 42 39 42 42 51 35 42 50 42 31 51 47 38 42 39 39 46 43 39 38 46]	[27 30 22 27 26 30 31 26 27 27 26 38 30 22 26 26 27 26 23 30 23 18 27 27 34 26 26 22 27 26 26 23 26 23 34 18 26 19 26 26 27 38 26 30 31 15 27 26 15 22 26 31 30 26 27 22 22 22 31 26 23 26 31 30 23 23 34 26 31 18 27 23 22 31 23 19 26 23 34 31 27 27 30 26 18 18 26 34 30 27 34 34 26 26 23 26 26 27 30 27 23 23 19 22 26 26 26 30 35 23 34 23 30 30 23 19 27 26 22 26 19]	[22 30 34 19 23 26 26 27 30 23 34 19 23 26 26 30 26 27 27 26 26 30 27 26 26 30 15 26 27 34 19 22 27 27 15 31 22 34 30 30 23 26 38 30 31 27 18 22 19 19 26 19 26 30 23 34 26 22 27 23 27 26 23 15 43 22 27 27 26 22 22 30 23 26 30 30 23 26 26 22 27 26 22 27 23 38 27 18 23 19 27 31 23 22 30 23 34 14 27 34 22 11 30 23 23 23 30 30 27 23 19 30 27 31 23 31 22 39 26 22 34]	[3917 3917 3918 3919 3919 3919 3919 3919 3919 3919 3919 3918 3920 3922 3903 3857 3800 3717 3625 3509 3387 3264 3148 3025 2901 2778 2654 2555 2500 2475 2531 2654 2801 3023 3181 3342 3478 3501 3526 3541 3527 3513 3493 3469 3438 3368 3323 3224 3137 3039 2938 2813 2740 2661 2605 2580 2586 2611 2644 2674 2707 2756 2830 2920 3005 3089 3169 3259 3343 3421 3477 3546 3589 3634 3701 3757 3790 3824 3849 387…	[-130 -130 -131 -131 -131 -131 -131 -130 -130 -130 -130 -130 -130 -139 -176 -230 -319 -424 -540 -663 -778 -895 -1018 -1142 -1229 -1271 -1249 -1228 -1225 -1243 -1250 -1262 -1266 -1250 -1217 -1192 -1112 -1027 -999 -993 -1002 -1019 -1046 -1068 -1100 -1135 -1182 -1218 -1268 -1318 -1359 -1396 -1416 -1434 -1431 -1416 -1399 -1389 -1377 -1365 -1345 -1311 -1262 -1199 -1124 -1054 -999 -945 -892 -843 -793 -…	[1196 1196 1196 1196 1196 1195 1195 1194 1194 1194 1194 1194 1195 1197 1171 1118 1064 1007 950 859 745 618 476 278 -35 -458 -769 -849 -848 -900 -1006 -1179 -1419 -1794 -1880 -1982 -1929 -1796 -1800 -1812 -1806 -1806 -1831 -1844 -1872 -1888 -1930 -1928 -1921 -1859 -2810 -2844 -2861 -3 8 21 32 42 54 67 87 1080 1068 1026 966 978 999 1027 1023 1003 997 1004 979 980 1029 1059 1076 1101 1122 1143 1159 …	[6522 6526 6533 6540 6541 6540 6536 6528 6525 6526 6526 6522 6533 6627 6746 6791 7062 7349 7710 7972 8196 8540 9044 9664 10181 10609 10753 10762 10750 10872 11030 11245 11474 11591 11339 10877 9885 8940 8730 8640 8781 9024 9351 9713 10149 10595 11043 11360 11598 11696 11776 11746 11617 11472 11416 11289 11203 11203 11185 11186 11141 11055 10867 10660 10292 10034 9889 9788 9618 9345 9194 9066 8831…	[7536 7534 7530 7523 7523 7517 7517 7516 7517 7520 7520 7522 7518 7457 7118 6590 5845 5062 4246 3342 2469 1632 861 204 -209 -354 -348 -89 280 456 61 -713 -1934 -3201 -4532 -6056 -7790 -8737 -9062 -9172 -9004 -8690 -8362 -7873 -7318 -6452 -5586 -4518 -3383 -2201 -1057 -22 790 1437 1904 2165 2225 2184 2118 2112 2154 2203 2286 2326 2444 2659 2788 2895 2933 2934 3050 3145 3162 3277 3511 3753 4003 422…	[-10979 -10976 -10972 -10969 -10968 -10970 -10973 -10976 -10978 -10977 -10977 -10979 -10971 -10952 -11132 -11519 -11905 -12333 -12693 -13106 -13439 -13582 -13489 -13188 -12834 -12461 -12263 -12160 -12084 -11952 -11897 -11804 -11531 -11094 -10776 -10235 -9930 -9976 -9839 -9800 -9851 -9942 -9956 -10055 -10111 -10338 -10447 -10736 -10972 -11228 -11339 -11414 -11485 -11516 -11460 -11519 -11600 -11628…	[-6969 -6972 -6976 -6982 -6983 -6987 -6986 -6989 -6988 -6986 -6987 -6984 -6991 -6998 -6952 -6799 -6533 -6058 -5464 -4684 -3815 -2893 -1991 -1046 -148 692 1516 2176 2603 2682 2288 1462 255 -867 -1787 -2950 -3382 -3556 -3647 -3689 -3633 -3557 -3459 -3317 -3103 -2772 -2478 -1927 -1445 -857 -237 416 974 1463 1774 1903 1853 1716 1470 1283 1057 801 214 -269 -858 -1447 -2006 -2637 -3234 -3896 -4228 -472…	[0 0 0 0 0 0 0 0 0 0 0 0 -24 -182 -340 -338 -335 -229 -201 -65 13 133 158 223 263 287 345 302 213 19 -15 -22 0 -23 -81 103 -77 -45 -94 -66 -27 0 -37 -20 -84 0 19 0 10 21 10 0 0 0 -33 0 16 17 62 101 147 163 112 113 95 56 0 -18 -75 -15 -86 -58 -11 23 -149 -51 -71 -11 40 28 0 16 -22 -40 -33 -61 -59 -41 -43 -46 -49 -30 -18 12 37 29 24 22 21 0 10 0 0 10 15 16 13 0 0 0 0 0 0 10 0 0 0 14 0 13 0]	[0 0 0 0 0 0 0 0 0 0 0 0 -12 -88 -143 -181 -232 -221 -302 -291 -292 -266 -250 -217 -172 -104 -85 -67 -101 -142 -166 -183 -120 -49 -414 101 -80 -167 -126 -90 -68 -94 -20 -84 119 -41 112 -279 -136 -87 -141 -156 -103 -97 -82 -62 -45 -40 -25 0 0 -15 -58 -51 -58 -77 -109 -115 -160 -96 -146 -76 -45 -61 -116 -65 -62 0 -18 -39 -72 -54 -60 -52 -40 -37 -37 -25 -22 -20 -18 -14 -15 -11 0 0 0 0 0 0 -10 -14 0 …	[0 0 0 0 0 0 0 0 0 0 0 0 23 99 128 76 21 39 24 0 0 -24 -22 -22 -17 16 66 101 165 228 172 224 37 57 0 34 -202 -113 -81 -77 -13 49 0 48 -55 127 -84 -104 27 32 0 37 73 90 86 75 52 22 0 14 13 10 -32 -36 0 22 26 17 -14 21 11 13 0 -15 -37 -38 -36 -18 -20 0 0 0 0 27 21 0 -15 -31 -29 -20 0 0 12 0 -13 -12 0 0 0 0 0 0 0 0 0 -18 -12 0 0 0 0 0 0 0 0 0 0 0 0 0 0]
1	52	M	finger spread	1	2	[0 10 20 30 40 50 60 70 80 90 100 110 120 130 140 150 160 170 180 190 200 210 220 230 240 250 260 270 280 290 300 310 320 330 340 350 360 370 380 390 400 410 420 430 440 450 460 470 480 490 500 510 520 530 540 550 560 570 580 590 600 610 620 630 640 650 660 670 680 690 700 710 720 730 740 750 760 770 780 790 800 810 820 830 840 850 860 870 880 890 900 910 920 930 940 950 960 970 980 990 1000 1010…	[5140 5152 5140 5117 5152 5153 5137 5141 5152 5152 5133 5140 5113 5116 5141 5152 5141 5140 5101 5137 5117 5061 5084 5089 5140 5317 5337 5356 5356 5356 5357 5361 5328 5060 4877 4792 4825 4848 4865 4901 4929 4956 4960 4977 4981 4984 4992 5004 5012 5009 5020 5012 5032 5036 5037 5025 5049 5036 5056 5040 5052 5049 5052 5052 5060 5084 5045 5049 5056 5052 5060 5056 5044 5052 5060 5060 5061 5052 5060 506…	[600 592 604 609 612 589 589 605 588 616 593 589 593 612 596 612 596 596 593 613 589 613 613 612 616 612 617 609 596 616 601 600 588 557 533 561 540 549 569 564 573 565 560 556 556 584 569 577 605 585 564 581 605 580 596 597 597 573 597 612 596 604 601 577 600 597 612 589 580 597 609 612 588 592 601 605 593 604 604 589 588 609 605 605 620 589 592 604 604 600 605 604 588 600 592 608 605 617 585 58…	[5513 5525 5521 5520 5512 5509 5516 5533 5509 5516 5496 5497 5529 5536 5520 5517 5524 5512 5517 5529 5513 5485 5488 5457 5593 5868 5876 5897 5884 5888 5860 5853 5788 5628 5300 5164 5144 5184 5201 5245 5272 5289 5280 5296 5301 5325 5365 5400 5368 5424 5416 5436 5456 5472 5469 5477 5484 5477 5465 5468 5480 5460 5481 5481 5472 5472 5468 5477 5465 5481 5509 5480 5489 5492 5477 5477 5480 5481 5481 547…	[5500 5477 5493 5488 5480 5500 5485 5480 5492 5473 5489 5493 5492 5493 5484 5496 5496 5496 5488 5493 5492 5500 5489 5504 5593 5832 5896 5917 5917 5921 5909 5920 5804 5420 4996 4761 4801 4885 4905 4973 5045 5065 5112 5152 5172 5185 5249 5304 5321 5324 5333 5337 5373 5380 5396 5396 5400 5397 5424 5397 5388 5400 5448 5401 5396 5400 5405 5393 5405 5408 5401 5408 5413 5408 5401 5388 5409 5412 5412 541…	[4665 4649 4648 4633 4653 4645 4645 4645 4640 4648 4652 4657 4649 4653 4656 4645 4661 4652 4660 4656 4652 4640 4653 4652 4728 4960 4976 4997 4992 5000 4992 4997 4956 4748 4520 4400 4384 4389 4405 4441 4460 4444 4481 4476 4493 4517 4529 4581 4532 4568 4548 4565 4572 4572 4585 4573 4588 4580 4581 4573 4593 4593 4584 4589 4589 4581 4581 4593 4592 4584 4588 4584 4592 4584 4580 4572 4573 4592 4601 458…	[27 42 43 39 26 18 22 27 6 26 18 11 19 23 42 26 43 3 34 26 18 34 27 47 27 35 26 30 18 30 19 18 22 10 18 18 15 39 11 14 27 35 30 31 0 30 19 42 10 2 14 7 31 31 35 34 0 18 19 18 38 2 23 38 7 19 26 18 42 42 27 27 34 11 35 43 42 31 6 34 6 30 22 27 23 39 2 26 10 18 50 2 35 11 18 15 42 30 18 2 39 15 22 22 19 19 30 39 26 34 19 34 50 30 46 50 34 23 26 18 26]	[22 22 64 3 22 18 34 34 7 0 19 10 26 22 10 14 19 34 2 18 30 18 7 18 10 14 34 15 27 7 0 11 31 27 34 54 19 34 10 3 30 2 22 34 3 3 23 22 38 0 26 2 31 15 18 6 11 39 30 11 30 6 7 15 10 26 14 35 19 26 6 27 23 19 6 26 0 0 15 42 2 19 11 23 0 27 14 39 15 42 35 6 15 19 0 34 18 10 50 23 26 38 14 6 22 10 2 0 31 51 6 34 34 3 19 42 19 10 27 2 58]	[23 34 43 43 39 35 43 47 38 35 39 39 42 58 38 43 39 38 34 43 39 38 42 30 46 34 43 39 39 46 38 38 42 42 35 35 38 38 35 35 38 43 42 30 38 35 34 42 30 39 27 46 38 39 43 31 46 46 42 43 30 39 39 39 26 38 43 39 39 43 42 39 46 38 38 46 31 35 42 43 43 35 34 43 39 35 38 43 31 42 38 35 43 31 43 42 34 38 38 42 42 43 42 42 55 35 39 42 38 39 50 30 31 38 39 38 35 42 34 39 34]	[11 22 26 22 26 22 31 26 30 34 14 23 23 27 34 27 23 26 22 23 26 27 27 23 26 23 26 26 34 23 19 26 30 27 23 35 35 30 26 26 19 19 18 23 30 18 27 30 31 23 30 11 19 26 23 30 22 26 31 10 19 26 27 18 34 31 26 19 27 19 15 26 30 19 22 23 22 23 27 34 19 26 31 22 19 30 34 27 35 30 30 23 22 30 19 31 35 34 26 15 43 34 26 22 22 31 27 35 26 27 31 30 26 34 23 26 34 19 30 30 34]	[27 27 22 30 35 34 23 23 23 27 22 34 26 26 15 27 26 27 19 27 19 30 27 23 31 23 27 26 27 23 15 23 30 22 11 23 26 22 23 22 19 26 26 34 31 34 18 19 26 27 34 30 22 26 26 31 26 23 22 15 27 23 27 18 23 26 27 22 14 31 19 31 39 26 23 23 22 23 27 35 26 27 26 30 22 30 26 22 22 26 26 22 23 23 34 19 30 30 27 26 19 26 34 30 30 30 23 18 26 19 18 38 23 30 27 19 7 23 31 26 30]	[3799 3798 3796 3794 3792 3790 3789 3788 3787 3785 3786 3788 3790 3744 3688 3607 3527 3402 3295 3181 3077 2936 2788 2650 2524 2423 2405 2393 2381 2372 2369 2375 2397 2451 2520 2575 2637 2664 2706 2746 2852 2919 3013 3098 3188 3281 3408 3541 3647 3716 3768 3798 3807 3824 3839 3854 3857 3848 3827 3805 3785 3770 3752 3752 3775 3798 3823 3845 3859 3862 3859 3853 3844 3835 3829 3825 3823 3823 3826 382…	[-112 -112 -113 -114 -116 -117 -118 -119 -120 -120 -120 -120 -120 -141 -194 -269 -337 -448 -545 -633 -707 -756 -759 -712 -643 -566 -540 -517 -505 -492 -487 -485 -487 -501 -557 -597 -654 -687 -728 -779 -828 -856 -884 -871 -854 -812 -732 -608 -489 -384 -276 -181 -112 -74 -74 -84 -104 -134 -172 -206 -224 -230 -226 -212 -186 -169 -158 -151 -151 -154 -156 -161 -166 -171 -172 -174 -171 -166 -161 -156 -…	[1246 1246 1246 1246 1246 1245 1245 1245 1245 1245 1245 1246 1251 1227 1183 1119 1036 862 689 472 265 -36 -339 -578 -766 -829 -766 -709 -672 -629 -605 -623 -658 -837 -1058 -1149 -1061 -952 -830 -679 -317 -106 126 349 568 757 975 1129 1198 1205 1203 1217 1253 1297 1303 1291 1263 1237 1217 1204 1199 1200 1206 1212 1215 1219 1222 1225 1231 1237 1240 1242 1242 1240 1237 1233 1230 1228 1230 1234 1238 …	[6053 6047 6045 6048 6053 6056 6062 6067 6067 6058 6062 6080 6099 6003 6079 6181 6159 6127 6155 6196 6416 6607 6828 6927 7001 6725 6380 6140 5923 5737 5653 5686 5784 6386 7244 7495 7516 7376 7431 7376 7261 7372 7639 7869 8100 8379 8616 8651 8408 7884 7204 6558 6117 5986 6121 6211 6306 6438 6602 6752 6814 6807 6725 6595 6499 6466 6484 6531 6605 6677 6697 6718 6727 6722 6697 6679 6629 6582 6553 654…	[8349 8354 8353 8351 8347 8340 8335 8332 8331 8337 8336 8332 8365 8230 7808 7213 6346 5192 3889 2425 828 -751 -2139 -3251 -4231 -4514 -4159 -3923 -3655 -3399 -3312 -3480 -3928 -5379 -6387 -6703 -6088 -5275 -4468 -3550 -1824 -793 360 1279 2125 2952 3819 4929 5778 6409 7048 7718 8361 8810 8775 8609 8300 7977 7678 7439 7353 7371 7497 7664 7751 7807 7818 7805 7791 7788 7801 7796 7794 7786 7775 7759 7…	[-11164 -11168 -11175 -11181 -11188 -11196 -11201 -11204 -11208 -11213 -11210 -11198 -11175 -11431 -11810 -12313 -12995 -13705 -14301 -14771 -14988 -14972 -14707 -14346 -13891 -13788 -14024 -14160 -14281 -14394 -14439 -14411 -14328 -13743 -12998 -12771 -13109 -13559 -13845 -14159 -14572 -14607 -14441 -14194 -13861 -13399 -12850 -12174 -11713 -11538 -11429 -11297 -11102 -10835 -10733 -10757 -10885…	[-6120 -6112 -6101 -6092 -6080 -6070 -6063 -6056 -6050 -6041 -6044 -6054 -6032 -5831 -5571 -5157 -4624 -4016 -3301 -2449 -1394 -220 969 2015 2923 3565 3710 3852 4006 4098 4126 4038 3776 3140 2494 2058 1745 1538 1250 981 218 -318 -1188 -1844 -2485 -3159 -3808 -4592 -5212 -5663 -6021 -6183 -6152 -6131 -6228 -6328 -6426 -6441 -6367 -6259 -6141 -6045 -5923 -5931 -6047 -6184 -6328 -6456 -6523 -6522 -6…	[0 0 0 0 11 13 11 16 10 22 10 -17 -301 -234 -312 -311 -339 -241 -221 -26 105 273 363 452 453 292 170 97 132 200 198 83 308 353 41 -13 0 110 132 221 159 -191 -66 -172 -107 -42 -54 -37 36 -10 -97 -140 -44 -152 -193 -164 -118 -38 40 93 135 130 141 99 55 12 -25 -41 -61 -57 -31 -18 0 39 38 40 41 32 23 0 -16 -14 0 -14 0 0 17 10 0 0 16 24 21 22 0 -11 0 0 0 0 0 0 0 0 0 50 59 -19 -69 -54 -21 17 27 10 21 3…	[0 0 0 0 0 0 0 0 0 0 0 -14 -124 -144 -209 -316 -456 -425 -476 -438 -472 -487 -350 -339 -346 387 -134 -25 37 -13 -92 -33 -159 66 -61 -13 -181 -130 -80 -162 -259 -294 -201 -240 -150 -110 -164 -146 -158 -176 -164 -123 -121 -106 -97 -43 -17 -10 0 24 33 16 0 -13 -16 -17 -19 0 0 -15 0 -15 -10 -15 0 0 0 0 0 0 0 -12 0 0 -10 0 0 0 0 0 0 0 0 0 0 0 0 0 0 0 0 0 0 0 21 -11 14 0 -37 -37 0 0 0 0 19 18 0 0 -18 -…	[0 0 0 0 0 -10 0 0 0 0 0 19 148 204 204 227 232 138 81 -39 -176 -265 -266 -246 -518 407 -60 -41 -107 -72 34 -18 166 192 -302 -287 -109 91 -70 -44 -62 0 0 0 61 0 0 15 -14 -50 -45 66 274 246 193 48 -49 -98 -117 -112 -78 -34 16 27 16 0 -14 -29 -44 -36 -23 0 12 28 10 0 -23 -35 -25 0 10 11 11 -21 -23 0 0 18 0 11 0 0 -11 0 0 0 17 0 -12 0 0 0 15 0 0 -36 -31 0 26 46 32 28 0 -24 -40 -36 -38 0 26 63 51]
6	24	F	double tap	1	2	[0 10 20 30 40 50 60 70 80 90 100 110 120 130 140 150 160 170 180 190 200 210 220 230 240 250 260 270 280 290 300 310 320 330 340 350 360 370 380 390 400 410 420 430 440 450 460 470 480 490 500 510 520 530 540 550 560 570 580 590 600 610 620 630 640 650 660 670 680 690 700 710 720 730 740 750 760 770 780 790 800 810 820 830 840 850 860 870 880 890 900 910 920 930 940 950 960 970 980 990 1000 1010…	[5116 5116 5133 5116 5116 5136 5116 5136 5116 5116 5152 5117 5141 5116 5117 5117 5140 5113 5141 5133 5152 5152 5156 5181 5220 5248 5181 5052 5037 5181 5269 5264 5077 5028 5084 5181 5241 5237 5241 5225 5217 5216 5181 5181 5181 5164 5172 5153 5165 5165 5165 5156 5156 5156 5152 5152 5156 5160 5116 5152 5117 5152 5152 5152 5140 5156 5156 5140 5152 5141 5153 5117 5141 5116 5152 5152 5152 5152 5152 515…	[605 604 613 629 620 609 616 613 617 604 612 592 593 589 600 605 600 609 601 597 588 616 609 605 589 593 540 549 568 545 589 549 565 580 585 589 584 564 557 580 564 597 608 592 573 589 589 597 577 597 597 589 608 600 592 601 608 608 612 604 604 604 604 609 596 608 613 616 609 596 592 613 609 592 609 620 604 601 617 600 600 593 608 604 609 593 597 600 576 613 588 608 600 605 601 601 613 596 609 61…	[5593 5608 5616 5592 5597 5612 5609 5601 5605 5604 5596 5544 5573 5588 5569 5568 5572 5576 5572 5564 5569 5565 5577 5592 5620 5632 5776 5724 5752 5721 5725 5792 5664 5733 5744 5721 5697 5701 5649 5617 5604 5600 5573 5589 5585 5573 5549 5553 5536 5528 5537 5529 5528 5533 5517 5524 5536 5549 5549 5556 5560 5545 5560 5552 5557 5520 5564 5549 5536 5568 5556 5560 5560 5553 5556 5556 5556 5552 5565 557…	[5492 5493 5496 5488 5497 5481 5473 5489 5485 5484 5489 5521 5489 5508 5500 5505 5496 5505 5517 5509 5529 5537 5560 5580 5629 5625 5385 5484 5448 5293 5497 5417 5469 5520 5405 5168 5385 5476 5484 5481 5477 5476 5456 5469 5456 5444 5440 5441 5437 5437 5441 5449 5460 5448 5473 5468 5485 5488 5481 5489 5492 5484 5481 5488 5485 5477 5472 5481 5488 5485 5485 5485 5480 5484 5481 5485 5496 5464 5484 548…	[4613 4604 4609 4600 4601 4604 4601 4605 4605 4608 4613 4597 4609 4597 4612 4616 4628 4605 4604 4609 4612 4617 4624 4632 4664 4685 4669 4641 4641 4677 4773 4716 4605 4592 4616 4673 4721 4745 4748 4737 4708 4736 4716 4708 4712 4701 4668 4652 4660 4660 4656 4649 4664 4648 4645 4636 4645 4645 4652 4652 4653 4644 4649 4649 4640 4645 4632 4645 4649 4644 4637 4641 4636 4641 4652 4644 4636 4641 4641 464…	[0 30 22 10 14 15 15 15 3 19 3 26 51 6 34 18 19 22 38 22 30 23 46 18 50 22 22 35 14 39 39 2 42 27 43 26 35 35 39 2 26 34 35 10 43 6 23 14 3 18 6 77 30 18 19 35 46 42 31 34 22 2 18 35 14 34 26 46 2 42 34 10 19 22 34 30 38 3 43 34 34 14 15 27 34 23 43 26 31 42 26 10 19 27 2 10 18 2 43 30 34 10 27 18 23 19 23 10 14 22 14 27 38 26 18 26 50 42 34 42 6]	[31 38 34 38 27 14 38 47 31 30 23 14 43 3 0 23 23 26 23 0 22 18 58 11 7 35 18 10 35 58 3 18 3 64 26 26 22 10 2 18 19 18 22 23 27 23 42 35 2 18 11 10 34 34 18 10 34 14 38 30 7 6 26 10 7 26 22 11 23 31 3 18 26 19 2 14 34 14 39 2 31 23 18 22 22 34 23 0 18 31 42 38 10 11 34 2 18 10 26 3 22 2 7 15 26 15 6 30 46 7 15 3 7 0 19 34 34 38 10 0 35]	[73 39 38 43 42 47 42 38 39 42 35 38 43 42 39 42 42 34 38 38 34 51 39 39 43 42 42 42 42 43 35 46 39 50 35 31 42 35 39 42 30 38 43 39 43 43 47 38 43 39 42 34 39 42 39 42 42 42 39 42 38 35 42 38 39 39 34 35 39 43 35 30 35 39 35 35 35 42 42 43 47 39 35 39 34 31 34 38 38 42 42 35 39 42 47 58 35 39 34 46 34 39 43 38 43 42 39 34 35 46 39 46 42 50 42 42 42 42 35 35 42]	[22 26 22 30 30 30 23 34 23 30 19 26 23 27 31 15 27 26 23 22 27 27 26 18 30 22 23 27 26 26 23 26 27 30 23 23 27 35 30 31 26 22 26 31 26 22 34 23 27 23 22 30 22 26 22 38 23 26 31 27 26 23 35 26 34 30 23 23 34 34 30 26 27 30 34 31 23 27 26 27 26 23 34 30 26 26 34 27 27 27 18 26 31 26 35 38 23 26 34 26 27 26 34 31 11 19 22 22 30 19 23 26 30 30 34 23 30 23 19 18 23]	[27 23 23 22 30 23 22 22 26 23 26 22 26 26 22 23 27 30 31 27 30 23 23 26 14 26 26 27 23 34 18 27 26 27 26 27 23 31 30 30 26 34 19 42 19 34 31 30 3 27 27 26 35 27 26 34 19 26 23 19 23 26 23 26 22 23 38 23 23 23 23 42 30 15 30 23 30 23 34 23 19 27 26 30 34 27 19 22 23 22 27 19 26 26 26 26 27 18 19 26 26 34 26 23 27 19 23 19 30 19 26 26 22 11 23 42 38 27 26 18 26]	[3798 3799 3801 3803 3805 3806 3804 3804 3806 3801 3770 3708 3611 3506 3407 3304 3193 3084 2963 2841 2729 2642 2584 2556 2529 2503 2483 2519 2504 2449 2421 2427 2491 2517 2514 2502 2509 2534 2536 2560 2644 2718 2793 2898 2998 3105 3215 3321 3431 3534 3638 3725 3776 3834 3895 3932 3944 3953 3968 3976 3970 3953 3938 3919 3907 3908 3911 3915 3918 3918 3917 3918 3921 3920 3916 3907 3899 3894 3890 388…	[-121 -117 -114 -113 -115 -118 -119 -119 -119 -128 -172 -262 -387 -523 -649 -777 -891 -992 -1046 -1026 -959 -894 -856 -841 -839 -832 -777 -724 -692 -716 -756 -775 -700 -665 -674 -741 -783 -821 -854 -889 -987 -1038 -1099 -1127 -1145 -1120 -1091 -1037 -956 -893 -810 -699 -579 -469 -367 -269 -187 -135 -114 -118 -133 -152 -171 -185 -191 -191 -187 -180 -172 -164 -157 -152 -148 -149 -155 -162 -168 -172…	[1196 1195 1196 1196 1196 1196 1195 1195 1196 1199 1169 1111 1012 891 759 608 409 142 -234 -601 -846 -978 -1066 -1116 -1149 -1136 -1259 -1355 -1348 -1289 -1099 -1049 -1205 -1227 -1228 -1193 -1147 -1059 -1009 -946 -803 -666 -518 -269 12 266 549 725 877 1003 1054 1065 1043 1062 1103 1140 1173 1207 1234 1241 1227 1211 1201 1197 1195 1196 1198 1202 1208 1213 1217 1218 1219 1219 1218 1212 1208 1212 12…	[5938 5898 5881 5884 5916 5945 5941 5940 5953 6029 6177 6479 6774 7086 7370 7734 8072 8481 8836 9043 9097 9089 9202 9289 9434 9413 9507 9360 9160 9301 9016 8905 8771 8493 8578 8992 9113 9049 9127 9150 9335 9360 9530 9491 9564 9500 9639 9667 9663 9812 9714 9332 8670 8204 7872 7448 7006 6756 6762 6857 6896 6925 6983 7000 6999 7002 6994 6964 6938 6895 6844 6809 6796 6800 6824 6818 6826 6855 6860 684…	[8000 8025 8038 8039 8015 7993 7995 7991 7987 7964 7594 6861 5768 4522 3313 2109 936 -254 -1433 -2468 -3315 -3912 -4320 -4442 -4443 -4328 -5148 -6154 -6369 -5673 -4466 -4409 -5724 -6244 -6154 -5362 -4852 -4301 -3830 -3410 -2523 -2030 -1522 -1074 -575 -184 377 798 1398 1844 2261 2928 3699 4483 5278 6121 6888 7435 7676 7656 7496 7318 7180 7134 7118 7124 7149 7210 7286 7371 7453 7499 7519 7516 7483 …	[-11409 -11406 -11400 -11390 -11384 -11381 -11390 -11391 -11383 -11380 -11618 -12050 -12679 -13250 -13667 -13907 -14019 -13928 -13708 -13435 -13172 -12949 -12674 -12547 -12407 -12426 -12024 -11726 -11747 -11900 -12528 -12636 -12318 -12299 -12281 -12337 -12464 -12734 -12827 -12957 -13117 -13242 -13225 -13311 -13262 -13246 -13022 -12824 -12567 -12172 -11902 -11773 -11831 -11671 -11365 -11124 -10963…	[-6245 -6257 -6268 -6280 -6292 -6299 -6284 -6289 -6294 -6257 -6135 -5848 -5341 -4714 -4043 -3280 -2419 -1564 -625 282 1087 1684 2114 2236 2399 2587 2642 2339 2443 2850 3202 3167 2647 2460 2481 2575 2551 2429 2434 2282 1691 1171 624 -137 -858 -1638 -2410 -3146 -3896 -4539 -5225 -5847 -6295 -6694 -7031 -7194 -7192 -7152 -7160 -7182 -7189 -7143 -7080 -6973 -6905 -6907 -6919 -6938 -6942 -6927 -6907 -…	[18 0 0 0 0 0 22 0 -136 -269 -333 -303 -204 -200 -138 -96 29 85 275 376 487 475 322 178 37 51 -719 -152 319 80 213 36 -406 181 520 150 47 0 -61 199 204 71 144 129 0 43 -84 31 -111 -97 -51 -78 75 -38 -132 -118 -100 -107 -146 -127 -66 -18 20 68 87 47 34 22 -13 -17 -13 -25 -50 -56 -33 0 19 14 16 17 20 18 15 27 24 0 -61 -55 -46 0 0 0 0 0 14 24 18 15 0 -13 0 0 -10 -15 0 0 15 25 20 17 0 0 0 0 -15 -12 -…	[0 0 0 0 0 0 0 0 -64 -143 -183 -241 -231 -235 -282 -287 -328 -324 -259 -224 -182 -153 -113 -93 -22 0 -1748 132 63 -266 -281 183 -107 -71 55 -67 -31 -45 -147 0 -64 -214 -123 -132 -196 -130 -245 -81 -172 -97 -62 -82 -109 -129 -101 -76 -45 -53 -67 -55 -19 0 0 18 17 19 12 13 0 0 0 -16 0 0 -14 0 12 0 0 0 0 0 0 0 11 0 -14 0 -17 -13 0 0 0 0 0 0 0 0 0 0 0 0 0 0 0 0 0 0 0 0 0 0 0 0 0 0 0 0 0 0 0]	[0 0 0 0 0 0 0 0 62 201 221 212 125 41 0 0 23 -39 -47 -67 -69 -40 -37 -30 0 450 -1612 -263 -178 -166 428 698 -15 -210 -111 104 0 24 -67 73 43 14 11 -27 0 -53 22 -35 -30 -14 -89 -72 -24 -31 -32 59 134 146 123 76 0 -47 -40 -21 -24 -33 -38 -29 -15 11 25 28 14 0 0 -14 -19 0 0 0 29 30 0 0 -67 -39 0 0 12 37 25 0 -12 -40 -29 -13 0 10 0 0 11 0 0 -14 -15 -10 0 0 10 16 14 0 0 0 -12 0 0 0 0 0 0]
6	24	F	double tap	1	1	[0 10 20 30 40 50 60 70 80 90 100 110 120 130 140 150 160 170 180 190 200 210 220 230 240 250 260 270 280 290 300 310 320 330 340 350 360 370 380 390 400 410 420 430 440 450 460 470 480 490 500 510 520 530 540 550 560 570 580 590 600 610 620 630 640 650 660 670 680 690 700 710 720 730 740 750 760 770 780 790 800 810 820 830 840 850 860 870 880 890 900 910 920 930 940 950 960 970 980 990 1000 1010…	[5089 5104 5104 5089 5109 5113 5109 5097 5100 5104 5080 5108 5101 5100 5116 5108 5108 5093 5109 5105 5140 5140 5157 5161 5176 5181 5181 5216 5224 5245 5181 5068 5004 5056 5181 5268 5181 5009 4881 4916 5073 5181 5216 5181 5181 5181 5181 5181 5181 5180 5181 5165 5161 5160 5141 5152 5140 5152 5137 5108 5113 5116 5113 5117 5137 5141 5153 5152 5152 5141 5117 5133 5117 5137 5137 5152 5152 5141 5113 513…	[600 604 608 609 604 600 609 608 608 617 608 597 592 593 589 609 585 581 597 596 620 604 596 588 592 584 573 580 577 596 584 572 617 593 596 596 568 564 564 560 597 565 593 584 565 568 565 573 581 573 581 585 584 588 601 592 589 605 585 609 608 617 581 609 608 617 616 620 616 613 612 624 613 608 617 636 617 613 601 612 609 621 605 616 620 620 580 605 609 601 597 617 613 605 605 620 608 613 604 60…	[5589 5573 5572 5544 5580 5576 5581 5588 5544 5585 5576 5580 5576 5569 5573 5573 5577 5576 5573 5589 5549 5548 5541 5524 5536 5528 5537 5528 5540 5545 5668 5628 5644 5629 5641 5601 5712 5668 5681 5688 5641 5553 5592 5585 5588 5585 5564 5576 5576 5572 5584 5573 5565 5553 5564 5540 5544 5537 5540 5557 5568 5572 5573 5593 5580 5589 5581 5605 5592 5565 5577 5585 5577 5592 5600 5584 5573 5585 5596 558…	[5509 5517 5513 5521 5516 5516 5532 5513 5517 5520 5516 5520 5529 5528 5524 5509 5525 5537 5532 5525 5537 5553 5557 5569 5589 5589 5600 5633 5657 5664 5341 5397 5384 5173 5312 5473 5337 5424 5453 5389 5236 5365 5485 5520 5504 5473 5464 5468 5456 5456 5460 5453 5456 5440 5445 5428 5424 5432 5432 5452 5445 5469 5473 5489 5496 5508 5501 5492 5496 5480 5469 5492 5493 5489 5496 5484 5485 5500 5477 549…	[4621 4636 4628 4628 4628 4648 4633 4625 4633 4633 4633 4629 4621 4629 4632 4633 4621 4628 4629 4629 4629 4629 4641 4640 4645 4660 4652 4645 4661 4685 4632 4544 4517 4549 4609 4673 4632 4564 4525 4544 4609 4676 4697 4693 4700 4689 4696 4685 4677 4677 4672 4669 4656 4657 4652 4633 4636 4632 4612 4628 4633 4625 4637 4652 4641 4640 4625 4628 4633 4628 4629 4620 4628 4628 4632 4616 4624 4628 4629 466…	[18 22 26 19 34 7 19 34 6 31 27 6 23 39 35 1 6 38 22 47 14 27 14 64 11 43 35 38 14 10 22 38 26 18 26 43 26 31 18 14 30 18 46 38 14 6 31 15 30 23 6 23 2 10 10 34 26 0 23 7 23 6 31 15 43 18 30 51 27 30 14 26 43 50 19 19 38 23 6 42 18 26 18 34 26 11 30 2 11 19 0 27 11 34 22 27 26 26 10 10 18 19 26 11 18 30 19 18 38 30 50 19 22 11 35 23 18 14 26 3 38]	[50 23 34 58 22 0 7 6 19 38 35 2 15 22 55 30 19 2 26 26 14 34 7 6 14 3 27 27 10 43 7 30 10 6 10 43 3 35 30 2 11 22 27 27 11 3 34 15 27 38 3 22 35 26 18 54 11 26 35 10 26 2 34 11 23 1 6 14 22 35 14 10 30 6 19 50 23 31 11 42 18 34 30 59 26 22 27 27 22 3 22 38 0 31 18 39 42 26 42 22 23 11 22 11 18 27 34 27 2 27 23 35 27 0 2 30 27 26 11 30 22]	[51 47 46 38 39 35 38 39 35 42 30 39 31 38 46 38 38 39 35 42 43 35 54 38 42 46 38 42 35 47 46 46 46 42 39 46 42 46 38 42 46 43 35 35 43 42 50 38 38 35 51 38 46 43 39 54 42 39 38 39 42 42 34 35 39 43 38 39 47 39 31 38 39 42 38 39 30 46 46 39 38 38 43 31 38 42 42 38 34 38 35 39 42 42 35 43 38 42 42 31 42 34 38 39 46 38 39 38 34 42 34 50 47 39 50 50 43 50 31 31 34]	[27 27 26 31 19 34 31 22 34 23 27 34 23 26 27 34 27 26 30 27 26 26 26 34 27 19 30 22 38 30 31 23 34 19 27 19 30 27 30 30 18 27 30 27 34 19 34 30 22 26 34 27 31 26 26 6 30 27 46 30 27 34 30 23 22 26 31 26 27 27 30 27 27 30 30 35 27 27 34 30 18 31 23 27 23 30 31 23 22 30 35 26 34 22 34 23 23 34 23 22 27 27 26 19 27 19 34 22 23 42 31 23 26 34 27 26 30 26 34 27 26]	[26 15 26 23 30 19 23 26 27 26 34 19 23 31 27 26 30 30 23 23 22 23 30 27 26 27 23 26 27 27 42 19 23 30 27 26 27 34 23 26 38 26 27 30 26 23 27 15 23 30 26 31 22 23 34 23 26 23 23 22 31 31 18 22 26 34 27 26 27 26 30 35 23 22 31 23 27 31 31 18 3 34 26 23 26 30 34 23 26 27 34 27 26 27 23 27 23 26 15 27 26 30 18 27 27 27 30 22 26 22 14 34 31 27 30 23 15 22 23 23 27]	[3771 3774 3778 3779 3780 3779 3779 3779 3779 3781 3783 3779 3768 3731 3674 3605 3527 3440 3342 3231 3107 2981 2863 2773 2702 2653 2626 2615 2613 2614 2605 2557 2526 2513 2514 2517 2508 2497 2480 2478 2544 2591 2606 2617 2646 2689 2736 2789 2852 2921 3000 3082 3151 3232 3299 3377 3476 3574 3664 3745 3825 3896 3939 3949 3956 3955 3938 3901 3860 3823 3788 3762 3745 3737 3738 3748 3762 3771 3777 378…	[-52 -50 -47 -47 -48 -49 -49 -48 -49 -49 -54 -76 -130 -196 -263 -331 -401 -480 -584 -705 -828 -896 -922 -904 -875 -836 -814 -799 -789 -779 -754 -690 -640 -671 -735 -771 -728 -647 -604 -607 -708 -755 -777 -791 -811 -837 -875 -907 -970 -987 -961 -955 -930 -907 -875 -840 -779 -711 -612 -475 -311 -152 -41 4 9 -8 -43 -90 -145 -196 -233 -250 -247 -228 -199 -165 -134 -116 -111 -111 -116 -132 -144 -157 -…	[1197 1196 1197 1197 1198 1198 1197 1197 1196 1195 1197 1201 1195 1171 1122 1049 947 833 717 580 381 111 -190 -440 -620 -726 -774 -792 -794 -793 -915 -1058 -1074 -1063 -964 -824 -878 -953 -988 -996 -954 -859 -785 -724 -662 -589 -505 -408 -234 -8 145 304 401 552 685 807 929 1004 1040 1071 1121 1189 1259 1316 1344 1332 1296 1255 1216 1184 1165 1163 1172 1187 1204 1225 1242 1245 1240 1235 1229 1221 …	[5171 5155 5149 5155 5169 5175 5173 5168 5172 5182 5245 5446 5885 6237 6401 6444 6383 6390 6638 7046 7505 7729 7938 8044 8150 8129 8110 8057 7992 7913 8026 8042 7795 8043 8235 8118 7962 7589 7402 7457 7932 7930 7898 7850 7832 7838 7943 8021 8336 8398 8251 8352 8323 8463 8587 8758 8888 8905 8623 8061 7332 6592 6076 5897 5976 6116 6233 6341 6501 6662 6757 6790 6742 6605 6418 6229 6071 5955 5916 593…	[8510 8515 8524 8524 8516 8513 8513 8510 8501 8491 8470 8373 8038 7578 7042 6392 5591 4687 3703 2624 1397 202 -967 -1960 -2705 -3240 -3499 -3643 -3706 -3769 -4516 -5472 -5793 -5445 -4484 -3561 -4091 -4999 -5415 -5420 -4769 -4165 -3701 -3349 -3023 -2683 -2261 -1846 -1060 -231 207 649 911 1395 1916 2350 2898 3329 3923 4867 6114 7418 8434 9025 9195 9010 8631 8207 7747 7336 7088 7049 7183 7426 7730 8…	[-11502 -11496 -11480 -11473 -11471 -11472 -11473 -11478 -11479 -11478 -11460 -11454 -11509 -11729 -12104 -12585 -13151 -13676 -14056 -14290 -14385 -14423 -14299 -14114 -13887 -13746 -13667 -13650 -13668 -13698 -13399 -12981 -12950 -12932 -13169 -13511 -13442 -13338 -13256 -13221 -13293 -13549 -13715 -13843 -13957 -14059 -14107 -14149 -14064 -14062 -14123 -13994 -13929 -13702 -13461 -13146 -12750…	[-6080 -6099 -6122 -6130 -6132 -6131 -6130 -6129 -6136 -6143 -6152 -6121 -6061 -5878 -5600 -5261 -4845 -4314 -3619 -2776 -1795 -800 125 820 1351 1708 1905 1981 2004 1996 2023 2305 2530 2620 2664 2704 2760 2821 2932 2945 2460 2152 2061 1992 1784 1465 1103 697 210 -318 -930 -1556 -2078 -2670 -3132 -3659 -4300 -4933 -5546 -6097 -6565 -6861 -6918 -6796 -6742 -6777 -6798 -6706 -6570 -6420 -6247 -6083 …	[31 0 -22 -12 0 0 0 0 0 -48 -152 -209 -251 -227 -197 -172 -135 -62 -59 84 120 324 378 334 318 341 204 136 88 118 174 -162 326 294 -146 -122 -39 -36 157 381 60 -23 -25 66 127 154 39 184 123 32 148 -53 122 0 73 125 40 32 86 46 -74 -221 -306 -293 -286 -255 -173 -57 50 118 168 196 176 142 88 29 -36 -72 -85 -92 -57 0 18 40 58 74 55 33 0 -26 -55 -62 -55 -39 -24 -11 25 29 45 30 30 17 20 13 0 0 -13 -12 -…	[0 0 -10 0 0 0 0 0 0 -21 -55 -102 -137 -153 -192 -248 -290 -289 -323 -292 -253 -222 -151 -144 -103 -41 -55 -18 -10 13 -15 -173 40 195 -257 -179 280 -29 38 74 40 -120 -59 -24 -58 -36 -97 0 -45 -203 -79 -171 -31 -100 -116 -86 -198 -156 -145 -165 -198 -212 -178 -150 -127 -129 -69 -39 0 25 49 50 35 16 0 -26 -37 -41 -36 -36 -24 0 12 12 11 0 0 0 0 -13 -10 -13 -11 0 0 0 0 0 0 0 0 11 0 0 0 0 0 0 0 0 0 0 …	[0 0 0 0 0 0 0 0 0 33 66 145 163 148 101 66 18 0 -11 -12 -97 -94 -120 -75 -115 -97 -72 -15 -14 94 161 -85 -117 -199 -226 557 174 -77 -46 -97 -147 -190 0 21 -35 13 12 0 -77 49 43 -13 -27 -36 21 0 -10 -55 -94 -88 -56 42 180 307 305 195 51 -40 -115 -164 -172 -118 -63 0 38 72 95 84 39 0 -22 -39 -49 -25 0 0 0 0 12 0 0 0 0 0 -11 -16 0 -17 0 0 0 -17 0 0 -12 11 11 12 0 0 0 0 -10 -13 -11 0 0 0 0 0 0]
4	25	F	wave left	1	2	[0 10 20 30 40 50 60 70 80 90 100 110 120 130 140 150 160 170 180 190 200 210 220 230 240 250 260 270 280 290 300 310 320 330 340 350 360 370 380 390 400 410 420 430 440 450 460 470 480 490 500 510 520 530 540 550 560 570 580 590 600 610 620 630 640 650 660 670 680 690 700 710 720 730 740 750 760 770 780 790 800 810 820 830 840 850 860 870 880 890 900 910 920 930 940 950 960 970 980 990 1000 1010…	[5072 5084 5076 5068 5069 5077 5073 5077 5076 5092 5076 5077 5085 5080 5089 5112 5152 5141 5137 5152 5152 5152 5152 5157 5173 5173 5181 5221 5240 5260 5232 5173 5056 4980 4940 4860 4857 4876 4929 4977 5029 5068 5077 5065 5068 5076 5073 5076 5072 5056 5069 5056 5056 5057 5060 5061 5056 5060 5065 5061 5068 5068 5057 5049 5064 5060 5060 5065 5057 5061 5097 5080 5053 5049 5053 5061 5069 5060 5065 506…	[588 592 588 593 569 585 584 576 577 588 592 577 568 588 576 596 584 592 585 588 593 597 573 584 596 584 592 600 584 581 625 581 585 609 588 589 589 585 592 577 592 589 580 576 573 596 581 601 604 600 584 593 585 577 581 609 596 593 585 592 577 597 593 593 592 593 593 592 588 585 588 593 588 600 589 597 585 596 597 585 592 584 597 589 588 597 596 604 589 596 576 589 593 596 600 588 580 581 576 60…	[5356 5376 5369 5348 5361 5349 5357 5348 5361 5344 5348 5328 5328 5336 5353 5377 5409 5412 5408 5385 5396 5392 5396 5405 5401 5413 5432 5449 5465 5457 5480 5469 5477 5449 5384 5388 5373 5377 5376 5412 5420 5405 5393 5377 5377 5393 5392 5384 5385 5384 5385 5384 5393 5381 5401 5400 5396 5400 5397 5405 5404 5400 5396 5400 5400 5416 5409 5401 5404 5388 5408 5404 5401 5405 5389 5397 5389 5380 5384 536…	[5577 5580 5589 5581 5569 5580 5588 5584 5580 5580 5572 5584 5581 5597 5601 5617 5641 5624 5624 5613 5628 5613 5628 5652 5644 5645 5656 5708 5785 5820 5793 5708 5648 5597 5557 5561 5557 5549 5568 5601 5612 5608 5581 5589 5593 5593 5573 5596 5573 5600 5580 5588 5585 5581 5576 5576 5576 5593 5580 5585 5592 5577 5592 5577 5576 5573 5580 5580 5585 5564 5576 5569 5565 5557 5560 5568 5556 5565 5553 556…	[4661 4657 4669 4668 4664 4665 4673 4668 4665 4657 4661 4653 4656 4657 4684 4709 4740 4752 4733 4733 4716 4717 4732 4745 4764 4769 4817 4837 4897 4913 4912 4852 4780 4760 4685 4680 4653 4661 4676 4701 4705 4676 4649 4660 4664 4673 4676 4677 4677 4684 4672 4672 4664 4665 4660 4668 4669 4672 4672 4665 4669 4668 4669 4673 4669 4673 4680 4681 4672 4681 4676 4680 4677 4672 4661 4668 4661 4661 4661 466…	[31 39 26 27 14 30 35 30 22 22 43 30 22 14 10 18 2 6 43 10 35 18 39 14 35 34 27 15 11 6 34 23 15 55 34 34 7 3 26 15 0 46 3 2 23 34 2 31 34 15 6 22 35 22 50 34 22 30 18 38 47 42 26 3 31 23 34 10 11 18 50 43 31 18 35 39 26 26 22 50 35 23 14 19 26 18 19 23 18 30 23 18 27 23 27 31 38 38 6 35 19 23 31 7 10 46 2 23 43 11 7 7 26 14 34 42 22 31 38 30 18]	[18 31 26 18 19 27 27 22 19 22 10 22 23 34 34 15 6 6 10 34 2 26 38 39 14 14 2 6 18 18 23 26 14 10 2 0 19 18 11 2 14 19 6 7 2 14 0 22 3 0 35 26 0 0 0 0 18 22 19 34 42 23 7 55 19 0 7 6 2 27 26 34 26 34 19 19 3 2 0 11 10 18 30 34 10 10 38 15 30 27 27 0 18 34 26 18 6 18 11 7 22 34 22 23 26 19 30 26 19 30 26 30 35 10 30 26 22 23 7 15 26]	[46 50 39 39 38 39 43 42 39 39 43 42 43 39 42 39 38 50 38 42 46 42 46 39 38 50 76 46 38 43 46 43 43 50 43 35 42 35 38 42 46 43 42 46 50 43 43 35 46 38 42 43 39 43 39 39 39 47 50 39 42 38 34 42 38 43 30 43 35 46 42 38 42 39 42 39 42 39 39 43 43 42 46 46 39 39 34 39 42 35 50 42 42 35 42 39 39 42 42 42 42 46 43 38 34 38 43 39 35 42 42 46 35 39 39 54 42 39 38 39 42]	[39 23 30 38 30 30 30 26 18 27 30 31 30 26 34 19 27 26 23 19 26 18 22 23 26 27 23 30 26 11 31 22 26 26 27 19 27 27 27 19 23 26 26 23 30 30 30 34 31 23 26 11 19 35 26 22 23 23 22 30 27 34 26 23 26 22 30 26 23 34 26 23 31 26 30 22 30 34 34 19 27 19 26 26 31 26 26 30 22 19 22 26 23 19 26 22 30 34 34 31 27 23 22 30 34 27 26 26 27 22 31 27 27 23 26 26 26 26 30 19 34]	[26 26 27 30 30 30 34 27 26 22 23 34 34 26 23 26 23 22 27 23 31 30 27 27 26 26 26 26 26 22 27 22 19 26 34 27 18 22 27 34 23 18 27 23 23 43 30 19 30 27 27 23 26 34 26 27 30 26 30 22 26 27 26 26 26 26 19 22 22 23 31 26 38 26 34 19 27 26 26 31 27 30 26 26 26 23 22 19 27 30 30 26 22 23 35 34 22 19 30 30 27 26 26 27 30 27 23 27 31 23 26 26 26 31 30 26 35 30 30 26 30]	[3804 3805 3804 3803 3803 3804 3804 3805 3808 3769 3693 3663 3607 3539 3465 3387 3293 3186 3064 2950 2855 2803 2783 2783 2783 2773 2746 2666 2578 2488 2407 2234 1993 1799 1695 1633 1588 1551 1545 1601 1754 2373 2586 2726 2784 2803 2803 2805 2813 2814 2819 2819 2827 2838 2864 2957 3087 3217 3338 3448 3535 3613 3683 3767 3848 3931 4049 4139 4165 4155 4151 4149 4142 4127 4100 4056 4011 3971 3920 388…	[-132 -134 -134 -135 -135 -134 -134 -133 -133 -160 -216 -289 -380 -490 -618 -757 -906 -1058 -1171 -1209 -1160 -1100 -1079 -1083 -1098 -1108 -1123 -1135 -1149 -1157 -1192 -1269 -1327 -1310 -1283 -1284 -1293 -1300 -1314 -1348 -1364 -1364 -1346 -1344 -1339 -1342 -1343 -1350 -1354 -1358 -1355 -1348 -1343 -1321 -1278 -1210 -1114 -1007 -896 -796 -695 -602 -520 -447 -377 -316 -250 -182 -118 -58 -11 7 -1…	[1206 1206 1206 1205 1205 1206 1207 1208 1210 1181 1114 1063 992 918 840 754 663 550 291 -145 -520 -667 -737 -760 -757 -754 -684 -634 -588 -511 -433 -210 301 713 863 837 736 666 552 24 -30 -63 -54 -67 -91 -87 -82 -77 -70 -65 -60 -56 -40 -79 274 681 857 955 1028 1081 1108 1124 1147 1181 1208 1241 1274 1276 1255 1232 1223 1226 1233 1236 1225 1211 1204 1208 1218 1233 1239 1240 1238 1239 1241 1244 12…	[6110 6120 6122 6124 6124 6122 6123 6128 6147 6112 6041 6353 6629 7010 7508 8082 8736 9432 9870 10032 9896 9677 9647 9703 9796 9870 9903 9975 10031 9975 10057 9944 9249 8300 7701 7505 7442 7391 7652 8446 9549 11088 11032 11193 11310 11282 11255 11286 11258 11262 11178 11118 10987 10765 10508 10387 10105 9901 9645 9433 9118 8778 8515 8405 8286 8292 8353 8178 7674 7038 6576 6417 6630 6920 7025 7011…	[7964 7958 7956 7949 7947 7953 7961 7963 7967 7754 7241 6555 5720 4779 3744 2655 1633 729 -66 -795 -1537 -2072 -2340 -2388 -2267 -2068 -1668 -1008 -299 469 1592 3666 5819 7197 7853 7984 7997 8019 7807 7105 5825 2323 891 -55 -578 -588 -534 -501 -442 -396 -360 -317 -122 193 795 1349 1912 2327 2935 3488 4078 4613 5117 5526 5906 6268 6421 6631 6981 7391 7716 7879 7763 7538 7316 7223 7230 7391 7624 78…	[-11336 -11335 -11337 -11343 -11344 -11340 -11333 -11325 -11307 -11565 -12102 -12381 -12773 -13119 -13362 -13469 -13415 -13191 -13011 -12920 -12966 -13046 -13017 -12966 -12918 -12890 -12911 -12871 -12777 -12693 -12373 -11616 -10663 -10000 -9640 -9431 -9269 -9130 -9131 -9373 -9949 -11387 -11964 -11930 -11825 -11856 -11883 -11857 -11887 -11885 -11967 -12024 -12149 -12347 -12545 -12588 -12652 -12628…	[-6259 -6260 -6255 -6252 -6251 -6255 -6257 -6261 -6271 -6099 -5750 -5641 -5352 -4934 -4416 -3829 -3080 -2225 -1316 -500 173 545 687 681 682 779 941 1502 2120 2756 3416 4601 5943 6910 7384 7708 7949 8133 8097 7665 6659 3229 1673 900 586 491 503 482 424 425 397 395 339 250 25 -532 -1609 -2353 -3197 -3943 -4546 -5077 -5528 -6020 -6472 -6992 -7474 -7962 -8178 -8216 -8227 -8203 -8141 -8052 -7907 -7736…	[0 0 0 0 10 0 0 0 -107 -287 -214 -401 -328 -261 -172 -62 61 151 266 336 516 441 247 102 17 -31 -53 -102 -82 -44 76 21 -88 -48 -69 -18 0 13 0 -39 -53 0 95 0 0 0 -14 -38 -28 -38 16 83 203 364 400 242 170 71 30 27 -51 0 -30 -29 59 15 -108 -128 -130 -142 -168 -183 -151 -93 -18 52 85 89 134 133 88 46 20 -10 -20 0 24 58 66 68 46 30 0 0 0 0 10 17 26 18 18 0 0 0 0 0 0 0 10 -17 -19 0 23 0 -16 0 0 14 23 24…	[0 0 0 0 0 0 0 0 -38 -125 -118 -191 -214 -258 -320 -326 -316 -265 -238 -235 -161 -115 -118 0 -49 0 -60 -104 -83 -18 -101 -100 -111 -86 -201 -105 -54 -116 -150 -120 -109 -244 -58 -20 0 -49 -59 -32 -58 -63 -35 0 40 115 -37 -114 -196 -231 -257 -200 -225 -173 -154 -103 -63 -184 -165 -144 -138 -94 -62 -47 -32 0 35 20 0 -18 -19 0 0 0 0 -14 -14 -16 -10 0 0 0 0 0 0 0 -10 0 0 0 0 0 0 0 0 0 0 0 0 0 -30 25 …	[0 0 0 0 0 0 0 0 54 145 169 123 95 58 49 45 28 52 48 43 -15 20 -23 0 0 10 -44 51 27 96 -47 -193 -83 105 124 79 70 133 179 80 75 -72 -123 -114 -93 -23 25 31 25 35 39 35 33 82 129 16 -18 -70 -53 -22 14 25 27 23 52 23 11 15 10 0 16 0 -11 -30 -52 -59 -35 22 69 75 40 0 -13 -16 0 17 12 0 0 -11 -12 0 13 0 0 0 0 0 0 0 0 0 0 0 0 0 0 -29 -64 -15 43 27 -12 0 29 29 10 0 0 0 0]
2	24	F	wave right	1	2	[0 10 20 30 40 50 60 70 80 90 100 110 120 130 140 150 160 170 180 190 200 210 220 230 240 250 260 270 280 290 300 310 320 330 340 350 360 370 380 390 400 410 420 430 440 450 460 470 480 490 500 510 520 530 540 550 560 570 580 590 600 610 620 630 640 650 660 670 680 690 700 710 720 730 740 750 760 770 780 790 800 810 820 830 840 850 860 870 880 890 900 910 920 930 940 950 960 970 980 990 1000 1010…	[5012 5008 5005 5004 5001 5001 5016 5000 5008 5001 4997 5013 5001 5005 5005 5008 4997 5001 4997 5000 4972 4988 4992 4976 4969 4984 4988 5000 5001 5016 5029 5104 5116 5112 5141 5141 5152 5152 5133 5113 5069 5076 5020 4972 4973 4965 4928 4937 4937 4945 4940 4945 4956 4952 4957 4968 4960 4949 4985 4948 4957 4953 4928 4960 4956 4948 4957 4960 4965 4960 4965 4968 4977 4969 4980 4977 4977 4980 4980 498…	[592 588 600 581 601 589 600 604 596 597 601 593 596 612 588 592 585 596 585 589 600 588 580 580 577 592 601 588 596 600 608 613 649 693 685 692 701 693 696 677 668 653 648 604 585 604 608 589 589 601 580 584 617 581 613 593 592 593 609 585 600 601 588 584 600 596 588 600 600 585 597 589 581 588 585 597 589 588 593 604 668 592 589 596 592 600 604 601 593 604 612 600 580 556 604 593 601 585 593 58…	[5465 5480 5485 5489 5476 5484 5489 5468 5468 5477 5477 5473 5472 5468 5448 5440 5425 5432 5425 5404 5381 5357 5353 5337 5377 5444 5504 5564 5581 5585 5593 5621 5688 5716 5725 5733 5748 5729 5737 5752 5733 5724 5680 5608 5568 5505 5473 5449 5460 5449 5444 5465 5449 5441 5441 5412 5417 5416 5424 5421 5420 5425 5420 5424 5413 5408 5424 5428 5429 5476 5440 5444 5445 5440 5448 5445 5465 5457 5472 546…	[5568 5569 5548 5584 5580 5569 5565 5573 5569 5561 5581 5576 5569 5569 5544 5509 5501 5497 5468 5449 5404 5400 5356 5344 5393 5460 5569 5580 5592 5597 5601 5629 5633 5665 5645 5637 5648 5640 5640 5636 5629 5621 5605 5617 5604 5597 5612 5596 5600 5605 5585 5585 5580 5552 5549 5560 5552 5525 5532 5528 5533 5529 5545 5540 5552 5533 5540 5548 5540 5536 5548 5553 5564 5560 5541 5557 5552 5552 5581 556…	[4549 4548 4545 4540 4533 4549 4552 4557 4544 4549 4541 4548 4532 4544 4537 4537 4536 4529 4504 4505 4493 4485 4485 4469 4497 4577 4696 4789 4821 4829 4889 4981 4989 4992 4996 5000 4993 4992 5000 4992 4960 4933 4881 4792 4704 4629 4605 4569 4580 4577 4585 4576 4580 4549 4557 4544 4553 4552 4557 4544 4548 4552 4556 4557 4553 4549 4537 4548 4548 4545 4556 4561 4556 4553 4552 4565 4557 4553 4553 455…	[23 38 42 22 42 19 3 38 11 26 35 10 38 26 15 0 38 10 38 42 22 22 42 10 23 26 31 18 30 18 23 51 10 26 30 34 18 34 10 26 19 10 22 14 34 6 7 3 38 30 22 42 0 23 18 6 46 14 42 19 35 18 10 18 19 14 43 22 38 23 34 3 35 31 15 0 35 27 2 15 46 19 2 34 2 34 30 22 19 23 47 10 43 34 26 18 34 6 0 43 26 7 35 34 6 11 39 14 31 34 43 15 27 30 3 43 7 11 11 27 14]	[38 2 30 10 14 22 30 26 19 15 38 26 6 14 11 27 34 39 2 26 34 11 30 27 18 26 14 22 15 10 10 23 15 23 2 34 14 34 22 7 26 19 23 38 15 14 30 26 31 31 10 27 15 0 15 22 30 23 14 42 30 18 30 23 34 7 34 7 11 23 10 38 30 0 22 26 18 26 22 23 10 15 23 23 23 15 27 10 35 7 35 7 30 0 18 2 35 7 14 34 11 10 50 23 34 14 51 31 38 27 0 22 43 42 14 18 0 35 30 18 14]	[42 42 46 42 50 39 34 50 50 50 35 47 35 35 42 42 38 30 38 38 39 42 42 54 35 42 31 43 43 39 31 260 261 449 476 465 460 448 453 401 389 51 39 34 42 35 38 34 39 47 35 38 35 39 50 42 39 39 42 31 43 31 31 39 50 38 50 30 39 46 55 31 46 46 46 34 34 31 38 46 22 38 42 43 38 39 42 31 42 50 38 34 35 42 43 34 38 35 39 43 42 47 42 47 27 38 42 42 46 38 42 42 34 34 42 35 42 38 34 38 38]	[22 27 22 26 27 23 26 27 27 26 23 30 23 27 34 22 19 27 23 30 27 30 30 26 19 27 30 26 18 31 23 34 30 27 23 31 19 27 26 30 27 23 26 35 22 22 23 27 30 26 26 30 19 26 31 27 30 38 30 26 30 31 23 23 30 30 27 27 23 19 30 27 27 30 34 30 26 19 30 22 30 34 27 30 23 30 26 27 23 18 31 34 19 23 23 31 23 27 26 34 26 26 22 42 23 30 35 35 14 35 30 31 23 27 34 19 26 19 30 23 26]	[34 22 27 23 30 22 22 26 22 26 23 34 27 22 22 26 31 18 30 26 23 23 15 27 23 26 19 30 27 26 27 26 30 15 26 30 23 26 19 26 19 18 22 26 19 31 31 30 26 34 22 30 23 26 18 27 34 30 31 23 23 26 30 19 27 22 31 15 31 27 19 34 26 30 23 19 27 27 26 30 22 26 22 22 30 23 26 23 42 34 34 26 23 14 31 18 23 22 27 26 26 26 26 26 30 22 31 22 27 26 26 23 34 27 30 26 34 34 26 14 31]	[3545 3545 3546 3546 3548 3548 3547 3548 3546 3544 3530 3495 3441 3354 3258 3155 3050 2935 2816 2694 2580 2474 2380 2291 2216 2169 2143 2128 2121 2116 2126 2170 2366 2533 2640 2711 2752 2743 2722 2708 2667 2633 2550 2473 2387 2325 2263 2222 2197 2176 2184 2192 2225 2271 2334 2409 2486 2574 2665 2755 2841 2928 3003 3073 3111 3170 3223 3272 3314 3356 3391 3425 3456 3468 3484 3499 3506 3508 3504 349…	[-135 -134 -134 -134 -134 -133 -133 -134 -134 -137 -154 -211 -300 -411 -522 -647 -776 -896 -990 -1039 -1021 -972 -899 -823 -749 -691 -642 -610 -583 -564 -545 -516 -516 -542 -575 -589 -590 -586 -576 -576 -580 -577 -567 -570 -578 -602 -628 -647 -662 -687 -726 -764 -813 -851 -881 -901 -918 -899 -878 -817 -774 -713 -653 -583 -543 -516 -472 -428 -384 -355 -324 -293 -268 -250 -231 -213 -200 -187 -176 -…	[1199 1199 1200 1200 1200 1202 1202 1202 1200 1200 1194 1172 1131 1060 975 873 750 567 294 -62 -398 -648 -801 -920 -1003 -1053 -1116 -1160 -1183 -1212 -1264 -1363 -1597 -1745 -1798 -1844 -1865 -1860 -1853 -1836 -1792 -1760 -1708 -1640 -1560 -1442 -1256 -1042 -836 -667 -527 -404 -281 -156 -24 110 252 391 502 603 692 781 842 893 913 959 999 1027 1049 1067 1089 1114 1148 1161 1165 1168 1177 1186 119…	[4932 4920 4928 4932 4934 4935 4927 4936 4931 4941 5035 5355 5826 6259 6631 7092 7604 8059 8445 8783 8967 9113 9106 9108 9076 9001 9003 9017 8958 8965 9032 9099 9314 9432 9474 9475 9380 9358 9337 9325 9355 9342 9408 9487 9569 9496 9147 8574 7983 7586 7378 7255 7260 7261 7283 7331 7442 7376 7379 7110 7022 6849 6648 6359 6180 6241 6130 5974 5825 5782 5704 5645 5649 5556 5456 5365 5300 5202 5085 495…	[8689 8695 8693 8695 8697 8706 8711 8705 8698 8689 8598 8246 7639 6815 5954 4977 3959 2871 1728 609 -365 -1171 -1863 -2529 -3132 -3626 -4205 -4609 -4910 -5183 -5616 -6474 -8178 -9039 -9266 -9506 -9708 -9712 -9711 -9629 -9340 -9168 -8790 -8240 -7540 -6657 -5469 -4222 -2991 -1835 -834 36 842 1517 2086 2566 3034 3447 3728 4130 4479 4942 5332 5761 5998 6259 6558 6838 7066 7220 7430 7664 7881 8055 812…	[-12137 -12141 -12134 -12132 -12126 -12119 -12122 -12121 -12130 -12139 -12196 -12373 -12655 -13070 -13457 -13749 -13902 -13967 -13924 -13747 -13525 -13235 -12995 -12698 -12416 -12222 -11990 -11814 -11729 -11612 -11425 -11102 -10297 -9712 -9552 -9357 -9262 -9277 -9291 -9380 -9614 -9765 -9969 -10255 -10563 -11048 -11747 -12462 -13033 -13359 -13565 -13671 -13739 -13811 -13889 -13954 -13950 -14022 -1…	[-4613 -4608 -4619 -4619 -4627 -4627 -4620 -4623 -4617 -4601 -4518 -4320 -3999 -3462 -2815 -2081 -1294 -425 486 1396 2231 2973 3630 4225 4702 4990 5093 5131 5148 5134 4977 4525 2960 1857 1253 863 644 694 799 882 1120 1323 1809 2314 2905 3447 4106 4668 5089 5391 5412 5377 5125 4761 4257 3661 3042 2356 1655 961 300 -372 -940 -1468 -1843 -2279 -2645 -2965 -3271 -3533 -3771 -3953 -4088 -4171 -4272 -4…	[0 12 0 11 0 -12 0 0 -17 -155 -282 -313 -326 -221 -159 -127 -75 -32 104 127 197 149 184 239 230 217 151 29 91 77 86 -173 67 83 -68 -76 -38 -148 0 34 -25 0 -24 52 -29 51 46 63 113 158 134 155 70 83 21 84 -26 79 -119 53 -69 0 -108 -177 0 -84 -18 -77 -73 -44 -76 -44 -56 0 -30 -45 -41 -36 -20 0 0 0 0 12 10 0 20 0 0 0 0 10 0 0 24 37 23 0 23 0 0 0 -16 0 0 0 14 0 0 0 0 0 0 0 14 -16 0 0 -10 11 0]	[0 0 0 0 0 0 0 0 0 -59 -134 -208 -271 -235 -263 -266 -284 -359 -302 -282 -241 -229 -242 -199 -177 -278 -48 -107 -60 -119 -180 -374 149 74 -49 -109 -56 -128 0 -64 -79 21 -58 -30 48 -216 -181 -150 -210 -136 -156 -134 -153 -113 -121 -87 -155 -106 -143 -119 -147 -141 -167 -197 -32 -65 -56 -103 -59 -39 -51 -32 -17 -16 -10 -23 -15 -20 0 0 -14 -11 0 0 0 0 0 0 0 0 0 0 -14 0 0 0 0 0 0 0 0 0 0 0 0 0 0 0 0 …	[0 0 -13 0 -11 0 0 0 0 49 137 191 172 103 87 50 22 12 -25 -51 -45 -78 -40 -51 -57 -47 -17 -61 -13 51 -45 308 85 -246 -18 0 0 10 39 0 0 15 -17 -161 -11 -140 -27 -107 -54 -101 -59 -27 21 58 29 32 34 21 0 0 -23 0 0 45 0 -16 12 20 32 17 20 0 0 19 -19 -21 0 0 0 0 -10 0 0 -12 -27 -27 -10 0 0 0 -16 0 0 0 -13 -18 -22 -15 0 0 0 0 -24 -10 -18 -14 0 0 -15 0 0 0 0 0 0 -23 0 -10 -15 0 0]
3	24	F	finger spread	1	2	[0 10 20 30 40 50 60 70 80 90 100 110 120 130 140 150 160 170 180 190 200 210 220 230 240 250 260 270 280 290 300 310 320 330 340 350 360 370 380 390 400 410 420 430 440 450 460 470 480 490 500 510 520 530 540 550 560 570 580 590 600 610 620 630 640 650 660 670 680 690 700 710 720 730 740 750 760 770 780 790 800 810 820 830 840 850 860 870 880 890 900 910 920 930 940 950 960 970 980 990 1000 1010…	[5085 5085 5081 5088 5072 5081 5077 5084 5089 5080 5093 5073 5080 5092 5092 5085 5093 5081 5101 5092 5092 5096 5096 5080 5092 5096 5085 5096 5089 5101 5096 5088 5092 5153 5181 5221 5248 5248 5253 5257 5260 5260 5277 5272 5272 5265 5280 5273 5268 5268 5272 5269 5273 5272 5276 5264 5248 5212 5181 5160 5140 5080 5068 5060 5044 5037 5028 5036 5036 5024 5005 5024 5013 5028 5040 5032 5036 5041 5048 504…	[585 588 605 608 601 601 605 601 608 616 580 592 588 577 600 592 592 596 588 609 576 597 592 600 600 585 593 592 577 608 589 604 609 604 585 608 680 697 677 688 712 713 697 712 701 685 697 705 689 696 697 689 701 709 700 701 709 677 664 636 617 600 569 604 616 596 580 573 597 588 588 565 589 577 573 601 589 596 585 564 576 581 596 593 604 592 564 589 600 577 593 584 584 584 589 584 580 588 580 57…	[5509 5516 5508 5493 5501 5509 5509 5505 5505 5512 5504 5469 5468 5460 5456 5473 5481 5465 5464 5481 5472 5484 5492 5485 5508 5501 5529 5493 5524 5513 5552 5576 5673 5688 5728 5749 5733 5744 5749 5780 5777 5772 5776 5776 5816 5781 5760 5773 5776 5745 5769 5768 5772 5773 5765 5733 5688 5693 5712 5661 5604 5581 5548 5501 5464 5408 5353 5337 5297 5233 5188 5160 5168 5165 5181 5173 5192 5204 5217 520…	[5453 5469 5457 5449 5453 5452 5460 5448 5460 5453 5464 5436 5432 5421 5429 5432 5433 5445 5448 5437 5444 5448 5445 5436 5456 5456 5448 5465 5456 5452 5484 5532 5561 5640 5713 5808 5885 5921 5952 5961 5960 5973 5968 5960 5957 5961 5960 5972 5957 5953 5953 5961 5964 5968 5964 5937 5892 5833 5840 5753 5689 5621 5513 5464 5385 5348 5309 5308 5257 5217 5141 5149 5152 5144 5141 5141 5145 5164 5168 520…	[4588 4557 4573 4581 4569 4573 4565 4576 4568 4576 4569 4576 4537 4545 4544 4553 4556 4552 4560 4556 4549 4548 4544 4541 4556 4568 4573 4588 4577 4576 4604 4641 4665 8191 8191 8191 8191 8191 8191 8191 8191 8191 8191 8191 8191 8191 8191 8191 8191 8191 8191 8191 8191 8191 8191 8191 8191 8191 8191 8191 8191 4665 4601 4552 4529 4504 4440 4444 4380 4336 4269 4277 4248 4253 4276 4285 4265 4276 4301 429…	[15 18 38 43 7 39 23 27 15 23 22 10 22 38 0 30 15 10 34 6 35 30 23 19 30 35 14 18 31 19 26 42 11 42 18 22 23 38 46 10 27 34 18 27 23 7 18 14 3 11 19 30 22 10 26 30 19 26 23 22 31 19 23 38 2 35 38 35 14 22 23 54 18 38 23 2 19 19 14 6 3 30 30 22 26 43 34 39 35 15 27 3 14 26 11 14 7 26 18 26 10 30 6 34 14 6 35 7 34 19 42 22 10 6 26 42 35 15 34 54 34]	[19 27 14 0 35 14 18 7 30 19 18 14 0 18 18 0 18 0 6 26 30 19 30 10 2 11 6 11 34 26 2 19 22 15 22 27 3 6 26 30 14 26 22 15 19 10 18 42 14 2 46 38 3 18 14 11 3 38 31 19 22 0 2 2 31 2 3 15 14 22 22 10 27 22 38 11 18 27 30 26 27 23 10 34 46 3 22 58 22 22 18 34 10 19 18 2 0 22 23 3 26 27 0 42 7 11 30 15 15 3 26 27 22 39 15 35 7 23 18 43 0]	[39 50 39 34 39 43 39 50 39 42 35 35 35 38 35 42 43 38 39 35 39 38 46 42 42 38 38 38 42 3 34 58 35 68 68 62 59 65 62 59 62 65 47 68 59 46 59 68 64 68 69 64 65 64 65 65 59 54 65 69 65 35 34 42 34 42 39 34 43 42 38 46 34 50 38 42 39 30 42 38 34 46 34 39 38 38 34 38 42 42 35 27 35 43 38 46 39 47 35 39 42 35 34 39 38 42 46 34 34 39 42 42 42 43 35 43 31 46 46 38 39]	[23 34 30 31 27 27 35 26 23 15 30 31 31 31 26 19 27 23 34 31 23 23 31 34 26 23 31 30 22 31 27 23 19 22 23 30 19 23 15 23 23 27 26 22 26 34 22 34 22 23 19 27 22 34 10 30 27 30 34 30 3 14 26 19 19 27 27 18 31 26 27 26 30 18 26 23 18 22 34 23 22 34 22 34 38 31 30 22 30 26 27 27 31 27 31 18 30 15 31 26 22 26 31 35 18 31 30 30 22 19 30 26 18 30 26 34 18 27 19 26 27]	[22 26 27 30 27 19 23 26 31 23 27 30 26 23 22 30 34 23 23 26 30 26 27 26 27 23 19 22 23 26 27 34 27 26 27 30 22 27 26 34 145 237 308 340 329 321 344 333 329 356 317 301 305 320 316 34 27 26 22 30 18 34 31 23 30 23 26 34 18 26 15 23 19 23 23 30 26 30 27 26 30 26 22 35 19 26 27 26 30 23 30 26 23 26 26 30 26 22 27 30 26 35 23 26 26 27 23 34 30 27 23 30 26 31 23 27 27 27 26 27 23]	[3706 3706 3706 3706 3705 3704 3703 3702 3701 3698 3685 3655 3569 3511 3421 3325 3217 3091 2960 2816 2676 2554 2441 2340 2244 2162 2097 2050 2023 2012 2002 1989 1976 1955 1931 1905 1871 1851 1840 1844 1845 1841 1840 1839 1840 1842 1846 1851 1854 1856 1855 1857 1859 1862 1862 1863 1889 1915 1921 1931 1929 1937 1945 1954 1962 1964 1968 1972 1982 1995 2015 2025 2032 2037 2040 2040 2041 2044 2048 205…	[-144 -144 -144 -144 -145 -145 -145 -145 -145 -148 -175 -230 -322 -416 -500 -600 -704 -797 -875 -925 -929 -912 -866 -813 -745 -698 -653 -635 -631 -635 -644 -660 -671 -700 -714 -727 -721 -729 -734 -735 -729 -750 -759 -763 -766 -769 -769 -771 -768 -770 -769 -768 -767 -767 -767 -764 -752 -722 -724 -717 -703 -693 -681 -689 -693 -688 -683 -673 -662 -655 -645 -646 -645 -642 -644 -641 -641 -639 -641 -64…	[1140 1140 1139 1140 1140 1140 1139 1139 1140 1138 1108 1039 918 814 721 643 550 426 272 73 -143 -339 -496 -599 -659 -694 -709 -727 -744 -755 -741 -700 -634 -550 -487 -431 -391 -361 -338 -308 -313 -317 -306 -304 -301 -297 -289 -281 -283 -275 -275 -272 -275 -272 -273 -283 -363 -408 -427 -469 -520 -573 -585 -580 -585 -590 -593 -596 -606 -621 -643 -656 -667 -676 -679 -685 -686 -687 -688 -678 -651 -6…	[5539 5537 5540 5544 5547 5540 5533 5526 5524 5538 5619 5725 5770 6006 6155 6534 6956 7309 7656 7906 8006 8120 8119 8074 7878 7764 7598 7603 7674 7760 7762 7705 7518 7362 7199 7050 6836 6751 6683 6571 6560 6697 6704 6719 6728 6730 6706 6687 6687 6669 6662 6651 6655 6644 6646 6687 6927 6935 7065 7165 7302 7415 7393 7429 7456 7447 7419 7378 7344 7363 7369 7434 7450 7471 7480 7494 7488 7480 7492 746…	[7813 7809 7805 7808 7806 7809 7807 7810 7817 7796 7486 6811 5751 4707 3913 3204 2495 1842 1238 677 113 -429 -960 -1346 -1686 -1837 -1963 -1996 -2003 -1982 -1809 -1421 -937 -210 314 791 1092 1376 1565 1720 1655 1775 1890 1933 1959 1986 2018 2048 2012 2053 2053 2047 2030 2034 2025 1902 1372 843 704 347 12 -303 -499 -426 -498 -534 -636 -724 -922 -1097 -1331 -1446 -1556 -1618 -1643 -1688 -1705 -1733…	[-11966 -11969 -11968 -11966 -11968 -11973 -11981 -11985 -11983 -12001 -12172 -12544 -13221 -13648 -14035 -14247 -14376 -14451 -14419 -14325 -14207 -14000 -13795 -13582 -13419 -13228 -13093 -12930 -12799 -12722 -12708 -12725 -12799 -12814 -12788 -12730 -12659 -12586 -12550 -12593 -12610 -12529 -12510 -12493 -12491 -12499 -12519 -12546 -12564 -12575 -12573 -12587 -12593 -12609 -12610 -12618 -12678…	[-5791 -5793 -5797 -5791 -5787 -5780 -5773 -5768 -5763 -5741 -5716 -5648 -5221 -4893 -4271 -3534 -2674 -1671 -632 500 1581 2515 3363 4119 4844 5459 5953 6282 6458 6515 6589 6717 6873 7071 7279 7487 7762 7909 7989 7981 7978 7966 7964 7968 7957 7936 7916 7881 7863 7850 7859 7848 7840 7821 7819 7804 7605 7441 7352 7288 7262 7182 7113 7048 6985 6981 6952 6932 6855 6755 6620 6517 6463 6424 6405 6395 6…	[0 0 -10 0 0 0 0 0 0 -86 -244 -393 -233 -307 -188 -211 -141 -32 46 63 210 158 238 115 211 183 201 153 80 66 44 10 0 -19 -18 0 20 0 11 -40 -40 -10 -10 14 0 0 21 -24 -37 -20 0 0 0 0 -19 -36 34 24 -46 -26 -21 10 56 22 0 -51 0 -20 26 -21 42 -19 -10 -24 0 0 23 19 27 116 156 151 130 45 78 49 71 -19 52 -22 -38 30 -15 -104 -54 -69 33 68 0 -80 -111 -147 -134 -109 -91 -96 -99 -109 -77 -40 23 33 42 42 32 31…	[0 0 0 0 0 0 0 0 0 -48 -94 -183 -127 -136 -173 -243 -212 -257 -227 -245 -219 -197 -161 -179 -121 -127 -92 -63 -39 -13 -48 -60 -39 -15 -65 -30 -23 0 -45 -43 -10 -16 -28 -16 -19 -12 -16 -39 -35 -27 -16 -21 -14 -14 -18 -24 -14 0 -17 -18 0 -29 -23 -26 -15 -22 -28 -28 -27 -37 0 -14 -16 0 -15 0 -20 -19 -14 -19 -64 -64 -43 -66 -57 -69 -76 -89 -90 -111 -89 -60 -106 -107 -89 -65 -37 -67 -120 -133 -80 -38 …	[0 0 0 0 0 0 0 0 14 139 137 190 90 30 13 0 -15 0 25 28 0 -14 -54 0 -63 -43 0 0 0 -18 -70 -48 -99 51 -38 -40 46 26 -41 33 25 0 0 -11 0 0 -14 19 15 0 0 0 0 0 0 49 0 -10 10 0 30 -10 -50 0 -26 0 0 23 18 0 0 0 0 0 0 0 0 0 -30 -69 -93 -41 -56 -20 -26 0 -18 24 26 54 32 40 56 65 20 -15 -83 -68 0 45 17 0 0 -25 -40 -16 31 40 32 10 -17 -29 0 0 18 0 -33 -65 -47 0 58]
1	52	M	fist	1	1	[0 10 20 30 40 50 60 70 80 90 100 110 120 130 140 150 160 170 180 190 200 210 220 230 240 250 260 270 280 290 300 310 320 330 340 350 360 370 380 390 400 410 420 430 440 450 460 470 480 490 500 510 520 530 540 550 560 570 580 590 600 610 620 630 640 650 660 670 680 690 700 710 720 730 740 750 760 770 780 790 800 810 820 830 840 850 860 870 880 890 900 910 920 930 940 950 960 970 980 990 1000 1010…	[5168 5156 5169 5152 5161 5160 5172 5164 5161 5157 5152 5152 5152 5152 5113 5117 5057 4945 4848 4713 4496 4253 4037 3760 3540 3425 3352 3257 3237 3200 3221 3216 3229 3272 3229 3228 3185 3204 3208 3236 3260 3281 3317 3364 3381 3409 3609 3841 4285 4688 4917 5044 5113 5164 5172 5205 5237 5241 5248 5225 5157 5105 5096 5101 5160 5177 5176 5156 5097 5105 5097 5085 5105 5088 5061 5056 5077 5061 5072 505…	[592 589 613 600 608 585 597 609 597 608 593 577 604 589 589 576 564 552 572 557 541 557 561 524 496 481 496 472 476 484 445 425 8191 8191 8191 8191 8191 8191 8191 8191 8191 8191 8191 8191 8191 524 8191 549 552 556 548 552 580 564 577 576 576 608 576 601 596 597 596 569 593 608 593 660 637 633 636 592 608 605 621 609 616 628 596 609 612 612 609 608 580 608 616 585 609 624 612 600 632 600 625 600 …	[5596 5593 5588 5613 5625 5609 5601 5584 5580 5613 5572 5581 5588 5589 5556 5569 5509 5481 5420 5352 5253 5101 4893 4568 2200 1273 1120 933 913 868 840 877 869 896 909 957 976 1009 1013 1044 1021 1021 1069 1017 1057 1084 4032 4241 1780 5204 5416 5537 5597 5629 5648 5628 5624 5665 5624 5605 5596 5572 5553 5573 5593 5605 5605 5580 5533 5516 5536 5552 5552 5541 5549 5553 5520 5560 5524 5529 5540 552…	[5541 5537 5529 5525 5525 5528 5536 5545 5529 5541 5541 5532 5524 5536 5516 5521 5465 5376 5140 4784 4369 4005 3777 3585 3449 3413 3372 3360 3300 3292 3273 3257 3313 3709 3852 3876 3776 3776 3709 3756 3912 3949 3920 3413 3332 3381 3509 3664 4141 4768 5180 5353 5441 5492 5525 5553 5556 5585 5588 5560 5512 5492 5476 5497 5516 5532 5524 5508 5509 5504 5493 5493 5496 5492 5460 5477 5485 5481 5473 548…	[4472 4480 4484 4489 4477 4484 4480 4472 4484 4480 4484 4485 4481 4496 4481 4497 4497 4500 4449 4372 4292 4056 3761 3453 3197 3008 2912 2809 2777 2729 2693 2680 2813 8191 8191 8191 8191 8191 8191 8191 8191 8191 8191 8191 8191 8191 3105 3360 3692 4000 4281 4392 4437 4436 4409 4393 4393 4408 4405 4420 4440 4460 4464 4477 4497 4465 4473 4460 4477 4473 4484 4488 4480 4484 4492 4477 4508 4489 4476 449…	[14 2 50 6 6 26 18 51 7 30 38 31 7 26 26 10 27 18 46 0 19 2 18 30 31 11 23 22 35 276 1873 5452 7536 8191 8191 8191 8191 8191 8191 8191 8191 7988 6577 3976 51 2 23 15 27 43 54 27 27 30 30 3 23 26 47 6 47 34 18 14 42 46 38 18 15 2 11 2 30 22 11 31 42 14 18 14 10 22 10 31 2 22 39 34 11 31 34 27 38 6 39 22 19 18 2 23 22 10 22 31 31 11 34 26 34 0 19 10 38 11 43 42 42 34 42 6 0]	[27 23 7 0 23 0 23 34 7 22 7 15 3 10 23 39 3 7 31 22 15 30 31 31 22 26 18 6 34 30 18 26 34 39 34 34 31 43 39 23 35 26 26 35 22 18 14 11 30 6 38 18 23 10 30 23 18 22 18 3 19 14 11 0 0 10 14 43 27 26 15 42 0 22 46 2 0 26 35 23 0 31 18 22 22 2 15 11 34 51 46 22 39 30 18 2 34 3 26 6 15 22 27 0 72 30 7 15 26 34 23 15 18 30 30 10 11 35 26 34 31]	[46 42 27 42 31 42 34 34 38 34 43 38 43 35 39 59 39 34 42 34 46 43 34 35 581 1077 985 956 937 964 965 976 960 981 1005 1017 1056 1065 1076 1092 1096 1101 1109 1080 1141 1148 38 23 1408 38 35 30 35 31 54 42 38 35 42 43 35 46 43 51 43 42 54 38 39 43 46 43 50 34 23 46 34 38 39 35 42 43 31 62 43 34 50 31 34 22 38 42 46 31 51 39 42 42 43 46 39 35 31 31 39 42 39 38 47 50 39 34 43 31 42 39 31 42 34 39 3…	[15 19 27 30 27 30 22 18 30 34 38 10 22 23 30 22 34 31 27 30 30 27 23 26 26 23 38 34 34 30 31 26 42 38 38 169 996 1285 1385 864 34 38 34 42 23 30 26 30 27 27 30 22 22 34 34 30 34 26 26 19 27 27 23 31 27 26 31 18 22 26 15 26 22 31 34 10 26 26 27 31 31 27 23 30 27 26 23 35 15 50 23 18 30 26 27 30 31 14 26 26 30 26 22 23 38 22 26 38 30 26 26 34 23 26 31 22 19 31 34 23 23]	[26 31 15 31 30 26 26 22 23 22 26 34 34 15 26 30 26 26 27 26 27 22 23 23 23 23 26 23 26 30 38 27 26 34 428 1129 1409 1977 2144 2580 2729 2664 2504 2405 1712 965 30 26 26 27 23 26 30 23 30 30 26 22 23 14 27 22 30 26 23 27 23 26 34 27 23 26 15 23 19 27 22 35 23 26 23 27 26 22 22 31 34 27 30 34 26 34 10 31 22 22 34 27 23 30 23 19 26 19 22 22 26 23 27 26 19 35 27 27 19 34 27 26 26 26 23]	[3782 3778 3778 3778 3781 3783 3787 3791 3801 3834 3864 3831 3741 3632 3508 3376 3250 3128 3019 2926 2843 2777 2713 2654 2596 2540 2489 2444 2410 2372 2342 2313 2277 2237 2192 2153 2124 2106 2096 2091 2092 2111 2146 2192 2241 2297 2346 2388 2431 2483 2537 2588 2638 2695 2769 2848 2921 2994 3079 3147 3212 3280 3357 3435 3525 3607 3684 3773 3861 3891 3884 3887 3885 3863 3839 3828 3827 3829 3830 383…	[-143 -142 -141 -139 -136 -133 -130 -127 -125 -143 -245 -335 -459 -591 -727 -870 -995 -1092 -1142 -1152 -1121 -1086 -1038 -999 -962 -933 -891 -842 -787 -735 -706 -677 -643 -610 -590 -575 -564 -558 -559 -565 -580 -595 -616 -640 -660 -687 -721 -761 -792 -836 -861 -903 -934 -959 -956 -967 -945 -923 -900 -862 -832 -807 -784 -721 -640 -526 -403 -274 -160 -86 -62 -74 -101 -120 -140 -165 -177 -169 -156 …	[1168 1169 1169 1171 1172 1173 1173 1173 1180 1204 1236 1226 1185 1113 999 859 660 391 27 -327 -606 -797 -918 -999 -1061 -1120 -1182 -1258 -1330 -1401 -1421 -1411 -1415 -1415 -1417 -1427 -1439 -1449 -1451 -1454 -1450 -1447 -1442 -1434 -1410 -1376 -1334 -1272 -1212 -1140 -1037 -930 -821 -729 -581 -426 -251 -91 56 178 296 412 531 616 720 804 886 994 1117 1214 1236 1220 1209 1193 1175 1166 1169 1180…	[5959 5935 5930 5919 5910 5894 5881 5866 5924 6500 7456 8102 8498 8746 8902 9123 9289 9457 9571 9691 9721 9790 9759 9789 9817 9910 9940 10003 10022 10079 10040 9899 9815 9747 9778 9857 9938 9995 10027 10108 10164 10185 10184 10163 10032 9896 9800 9673 9582 9502 9250 9147 9031 8950 8605 8438 8034 7868 7719 7530 7460 7509 7651 7510 7380 7021 6608 6320 6223 6101 5922 5992 6176 6200 6203 6335 6453 64…	[7747 7770 7780 7802 7819 7836 7850 7851 7872 7705 7080 6259 5372 4360 3264 2110 1030 76 -788 -1477 -2062 -2540 -2925 -3188 -3379 -3553 -3901 -4389 -4980 -5440 -5596 -5753 -5936 -6033 -6000 -5985 -5984 -5974 -5920 -5814 -5666 -5596 -5546 -5510 -5504 -5433 -5221 -4801 -4582 -4194 -3879 -3377 -2950 -2679 -2399 -1989 -1390 -992 -525 -43 463 955 1422 1936 2672 3603 4650 5859 7067 8032 8346 8158 7925 …	[-11590 -11601 -11596 -11588 -11574 -11561 -11548 -11541 -11471 -11175 -10959 -11159 -11600 -12124 -12647 -13005 -13216 -13278 -13246 -13126 -13021 -12865 -12770 -12639 -12511 -12325 -12132 -11855 -11564 -11255 -11165 -11152 -11056 -10994 -10864 -10720 -10589 -10510 -10488 -10459 -10486 -10550 -10661 -10802 -11021 -11280 -11540 -11896 -12104 -12376 -12729 -13001 -13232 -13392 -13709 -13900 -14204…	[-6212 -6186 -6185 -6185 -6198 -6217 -6234 -6260 -6306 -6476 -6527 -6252 -5727 -5094 -4311 -3411 -2531 -1637 -862 -205 367 808 1248 1647 2029 2387 2689 2929 3078 3252 3414 3601 3825 4019 4335 4532 4662 4732 4778 4802 4803 4700 4508 4253 4002 3708 3459 3210 3019 2716 2409 2084 1756 1352 825 241 -437 -898 -1567 -2113 -2630 -3151 -3716 -4308 -4962 -5551 -6052 -6525 -6839 -6768 -6662 -6726 -6744 -665…	[39 24 22 22 15 0 0 -22 -130 -358 -473 -407 -274 -204 -59 122 251 278 305 268 240 139 185 154 113 0 19 33 55 103 33 91 64 96 16 50 85 100 80 0 162 119 37 -51 69 -11 26 63 84 86 201 53 145 131 229 28 125 18 -64 37 -15 96 -32 26 -103 -69 -99 -165 -216 -157 -115 -130 -111 26 75 72 66 70 49 0 -13 -46 0 48 38 20 -16 -19 -12 -19 0 0 -19 -41 -48 0 100 78 0 -62 -73 19 93 27 -97 -135 -72 64 132 35 -48 -59…	[10 0 0 0 0 0 0 0 -55 -132 -212 -241 -305 -332 -336 -286 -252 -205 -173 -140 -150 -84 -48 0 0 -51 -74 -22 -18 0 -81 -61 -15 0 -63 29 14 0 -60 -54 -19 -27 -36 -89 -24 -109 64 -117 -37 -92 -27 -151 -76 -157 -64 -173 -184 -169 -179 -134 -176 -114 -140 -103 -170 -105 -41 -122 -224 -95 -44 -27 -31 -14 21 21 21 16 14 0 0 0 -20 0 0 0 0 0 0 0 -15 -30 0 53 22 -27 -44 17 67 43 -41 -64 -29 36 23 15 -62 -64 …	[-12 -10 -12 0 11 0 18 0 67 164 160 114 119 27 -11 -42 -145 -91 -114 -79 -62 -12 35 45 43 64 36 27 -15 -95 -15 0 -50 -25 35 15 0 -31 0 -16 24 0 11 17 -21 12 -28 31 19 0 -28 90 20 -134 0 -41 44 18 36 60 17 43 28 -10 0 34 0 13 -19 262 158 65 36 -12 -67 -88 -79 -39 0 14 38 43 10 0 0 12 -10 -35 -27 -10 14 19 19 25 29 0 -73 -84 -15 22 0 -15 -10 31 38 27 24 0 -39 -14 0 -14 -11 -12 0 11 -12 -35 18 17 -2…
2	24	F	fist	1	2	[0 10 20 30 40 50 60 70 80 90 100 110 120 130 140 150 160 170 180 190 200 210 220 230 240 250 260 270 280 290 300 310 320 330 340 350 360 370 380 390 400 410 420 430 440 450 460 470 480 490 500 510 520 530 540 550 560 570 580 590 600 610 620 630 640 650 660 670 680 690 700 710 720 730 740 750 760 770 780 790 800 810 820 830 840 850 860 870 880 890 900 910 920 930 940 950 960 970 980 990 1000 1010…	[4793 4797 4804 4780 4765 4772 4781 4804 4813 4817 4828 4820 4760 4592 4444 3980 3668 3437 3324 3301 3308 3281 3313 3228 3200 3173 3153 3181 3200 3208 3240 3285 3320 3344 3636 3880 3976 4196 4333 4552 4776 4841 4885 4928 4940 4953 4965 4956 4968 4949 4937 4921 4913 4904 4909 4896 4905 4888 4904 4881 4893 4904 4897 4889 4888 4892 4885 4893 4896 4888 4889 4885 4900 4908 4888 4893 4885 4892 4889 488…	[600 592 577 585 581 576 588 596 573 600 605 589 557 568 544 553 552 517 8191 520 501 484 8191 8191 8191 8191 8191 8191 8191 8191 8191 464 476 484 493 521 549 556 597 596 589 584 592 601 593 597 592 617 608 593 593 593 577 609 596 600 600 593 605 593 596 605 601 597 596 589 605 596 597 605 593 604 584 593 608 601 597 593 585 601 609 600 596 581 577 593 601 596 589 585 600 601 600 605 632 596 601 …	[5341 5337 5344 5321 5313 5305 5293 5296 5316 5321 5309 5304 5293 5273 5188 4676 4260 3785 3553 141 18 7 852 689 669 649 648 677 697 704 708 700 780 845 976 1128 1329 4761 4965 5117 5356 5393 5437 5464 5472 5477 5468 5473 5473 5488 5457 5449 5452 5452 5464 5452 5501 5505 5509 5493 5501 5508 5508 5485 5516 5504 5497 5493 5484 5485 5504 5496 5516 5504 5505 5505 5496 5505 5508 5508 5484 5513 5513 55…	[5237 5229 5212 5016 4920 4936 4957 5021 5061 5076 5064 4985 4821 4428 4125 3644 3353 3168 3121 3145 3141 3140 3141 3140 3109 3113 3160 3201 3232 3260 3237 3173 3237 3317 3548 3697 3753 3905 4205 4673 5221 5336 5376 5425 5452 5436 5457 5461 5457 5464 5464 5465 5448 5460 5453 5456 5457 5473 5457 5460 5469 5469 5468 5465 5465 5473 5469 5456 5464 5476 5460 5461 5461 5476 5485 5472 5468 5469 5484 547…	[4437 4420 4429 4413 4397 4389 4377 4381 4388 4392 4396 4396 4357 4280 4025 3404 3056 2841 2797 2821 2824 2796 2709 2620 2545 2501 2497 2500 2512 2536 2576 2673 2816 2924 3180 3332 3417 3564 3688 3885 4236 4396 4481 4553 4597 4604 4604 4620 4616 4613 4600 4588 4580 4588 4588 4581 4593 4593 4593 4589 4589 4593 4588 4597 4597 4605 4601 4593 4589 4604 4604 4597 4604 4600 4608 4600 4608 4604 4605 459…	[30 26 10 42 22 22 38 30 23 31 22 7 30 26 6 19 34 47 18 7 31 42 1081 628 1352 2265 2944 3348 3288 2436 1145 34 10 38 30 18 14 6 19 26 22 26 34 23 43 42 46 18 7 30 26 26 11 18 18 23 22 50 10 14 27 15 26 18 46 38 38 26 31 7 3 19 2 14 26 31 6 22 23 30 23 30 0 34 22 39 14 34 14 7 47 31 30 2 19 15 14 27 27 10 26 39 26 11 34 26 19 30 35 11 35 23 39 34 3 43 14 35 18 27 14]	[38 34 19 18 2 14 34 11 15 7 30 15 2 7 18 34 15 15 0 34 10 14 26 11 34 15 22 34 22 34 26 23 34 15 18 11 18 27 18 42 19 6 22 34 34 11 27 2 34 7 23 27 26 3 27 19 6 27 6 39 19 31 35 31 15 30 38 19 3 31 26 23 31 10 2 27 0 18 11 2 38 39 19 15 34 26 31 1 6 18 18 54 23 50 34 27 19 26 30 19 42 18 11 11 0 11 26 34 18 2 11 34 3 11 3 18 26 18 26 30 31]	[39 34 39 42 35 42 50 39 27 35 34 46 46 42 39 81 261 312 456 445 384 797 1104 897 865 853 857 853 864 876 876 897 972 1056 1192 1364 1569 336 273 229 201 156 80 72 68 54 42 35 39 31 39 50 35 54 89 92 50 39 39 31 50 50 46 43 46 26 42 35 42 46 43 35 38 64 39 47 38 39 38 46 42 46 38 30 39 38 34 35 42 46 39 43 42 42 30 46 35 42 42 22 42 31 51 34 35 47 43 30 46 39 42 35 23 34 35 35 34 34 39 26 39]	[22 30 23 30 34 23 22 34 31 30 22 31 23 31 34 6 30 30 26 26 34 30 15 34 1624 4205 6233 7053 7061 6228 2768 26 30 27 26 26 27 31 31 22 30 31 27 15 19 27 26 30 26 31 23 22 30 34 34 26 26 27 19 27 35 22 27 30 30 26 27 27 27 26 19 30 22 19 54 30 23 27 26 23 26 27 30 23 26 26 22 34 23 19 30 19 34 11 30 27 23 22 23 19 26 22 30 26 26 23 23 23 27 26 30 26 35 27 23 27 27 26 23 26 26]	[23 34 27 23 19 22 30 31 26 19 22 23 23 22 27 30 23 34 30 30 19 22 34 27 31 35 23 47 42 54 30 22 30 22 23 34 26 26 23 23 26 31 31 27 23 35 26 15 23 31 15 27 30 30 34 34 19 22 34 27 27 38 23 22 23 23 26 18 23 30 26 27 18 34 26 22 23 14 19 19 27 34 30 19 26 26 22 27 26 27 26 23 23 30 26 27 30 27 18 23 26 34 15 23 27 30 30 34 22 26 35 23 19 26 14 19 30 22 19 27 30]	[2028 1945 1864 1776 1676 1575 1487 1398 1325 1253 1193 1141 1077 1018 952 897 838 799 778 774 784 785 789 773 734 701 682 670 664 674 684 724 769 847 902 981 1042 1121 1160 1234 1352 1406 1453 1526 1579 1639 1699 1782 1841 1901 1975 2040 2092 2128 2139 2140 2150 2163 2169 2166 2159 2152 2145 2138 2123 2103 2090 2087 2085 2080 2067 2059 2067 2073 2073 2070 2071 2068 2060 2053 2045 2041 2045 2047 …	[-297 -402 -514 -625 -737 -821 -871 -887 -869 -830 -769 -704 -640 -568 -503 -451 -394 -350 -317 -275 -243 -192 -146 -128 -118 -103 -93 -94 -95 -100 -107 -127 -139 -188 -212 -266 -318 -377 -411 -467 -555 -571 -578 -563 -528 -499 -454 -435 -380 -330 -286 -240 -201 -163 -141 -135 -134 -142 -146 -149 -147 -141 -132 -126 -129 -132 -127 -119 -118 -122 -129 -134 -122 -113 -103 -93 -82 -76 -75 -76 -78 -8…	[1031 947 850 737 596 405 189 -48 -277 -483 -642 -773 -885 -964 -1027 -1074 -1119 -1146 -1168 -1216 -1262 -1305 -1335 -1352 -1358 -1367 -1372 -1369 -1378 -1374 -1378 -1367 -1367 -1320 -1296 -1230 -1125 -957 -827 -650 -315 -133 33 217 376 526 655 786 863 931 1000 1051 1087 1117 1133 1132 1139 1139 1138 1134 1134 1136 1136 1139 1138 1133 1131 1132 1130 1129 1123 1117 1121 1126 1132 1137 1142 1149 1…	[-953 -75 905 1894 2921 3860 4700 5472 6200 6900 7483 8024 8515 8866 9161 9392 9612 9743 9847 10100 10325 10474 10519 10593 10660 10720 10751 10756 10823 10798 10829 10759 10728 10471 10275 9851 9264 8423 7503 6523 5116 4018 3318 2572 1566 812 220 -14 -674 -1023 -1319 -1536 -1769 -2052 -2266 -2331 -2305 -2154 -2080 -2057 -2107 -2212 -2338 -2452 -2489 -2539 -2692 -2759 -2770 -2751 -2730 -2707 -279…	[8861 8485 8079 7642 7182 6596 5984 5324 4588 3872 3124 2390 1803 1182 712 348 -26 -348 -631 -1147 -1639 -2301 -2913 -3061 -2958 -2953 -2971 -2885 -2853 -2844 -2834 -2819 -2939 -2733 -2699 -2309 -1831 -1221 -494 460 2040 3111 3908 4582 5459 6215 6834 7493 7917 8272 8654 8860 9051 9190 9252 9227 9280 9319 9334 9311 9295 9286 9253 9239 9225 9173 9115 9102 9083 9078 9043 9009 9006 9013 9019 9008 900…	[-12293 -12234 -12097 -11843 -11433 -10979 -10523 -10017 -9561 -9061 -8625 -8215 -7694 -7238 -6732 -6313 -5862 -5559 -5391 -5265 -5238 -5145 -5101 -4960 -4713 -4491 -4364 -4298 -4241 -4311 -4395 -4632 -4903 -5488 -5993 -6662 -7291 -8042 -8680 -9470 -10380 -10859 -11169 -11481 -11678 -11856 -11911 -12035 -12117 -12189 -12245 -12284 -12311 -12298 -12257 -12265 -12264 -12300 -12316 -12326 -12311 -12…	[6156 6837 7483 8136 8809 9460 9990 10479 10841 11124 11327 11439 11554 11663 11776 11843 11903 11937 11917 11721 11476 11268 11103 11056 11128 11164 11179 11223 11188 11187 11127 11103 10984 11009 10939 11031 11230 11460 11685 11662 11418 11167 10836 10440 9990 9412 8934 8213 7647 7099 6471 6056 5640 5340 5240 5238 5158 5067 5029 5058 5102 5144 5190 5237 5334 5478 5583 5591 5608 5641 5742 5805 5…	[-185 -148 -112 -81 -11 110 83 170 140 103 110 66 18 40 94 0 111 91 13 41 -139 0 11 47 -34 0 0 -40 15 39 73 28 188 -61 168 11 69 0 100 -159 31 -56 61 0 106 -46 152 -154 -44 -37 -79 -71 -70 -112 -101 -47 -63 -12 11 34 27 37 15 0 39 83 59 32 11 42 68 94 64 35 0 0 -27 -36 -13 0 13 31 23 43 53 38 54 45 35 21 -16 -42 -52 -34 -15 -20 -15 0 0 45 22 0 11 13 56 33 19 30 36 13 -20 -32 -15 23 45 0 -67 -71 -…	[-262 -332 -279 -255 -212 -176 -171 -151 -177 -179 -162 -158 -149 -168 -131 -177 -92 -72 -112 -18 -107 23 -26 10 -47 0 17 -70 40 -83 26 -138 0 -331 -78 -288 -190 -272 -175 -284 -106 -256 -157 -241 -150 -233 -154 -302 -220 -163 -156 -88 -57 -97 -88 -54 -88 -29 17 23 30 -49 -60 -32 14 24 0 -36 -58 -23 18 11 10 0 0 -13 -26 -41 0 20 10 -19 0 -15 0 0 0 14 16 23 11 -11 -31 0 0 0 -30 -20 51 78 21 -36 -2…	[150 153 71 37 22 -38 -56 -73 -77 -134 -58 -71 -84 -52 -93 -59 -45 -24 28 -70 40 -67 43 -21 0 -10 13 63 -42 46 -91 30 -159 109 -168 -31 -115 26 -31 103 -82 136 -62 25 -32 -28 0 17 71 48 74 49 68 54 96 76 36 0 -11 -56 -55 -24 -17 -12 -24 -46 -27 -14 -26 -29 -47 -52 -58 -63 -47 -28 0 19 23 23 21 -38 -84 -36 0 0 -13 -20 -17 0 -12 0 15 14 12 11 18 30 30 -10 -41 -58 -74 -40 0 0 30 0 25 35 24 19 0 -40 …
9	22	M	wave left	1	2	[0 10 20 30 40 50 60 70 80 90 100 110 120 130 140 150 160 170 180 190 200 210 220 230 240 250 260 270 280 290 300 310 320 330 340 350 360 370 380 390 400 410 420 430 440 450 460 470 480 490 500 510 520 530 540 550 560 570 580 590 600 610 620 630 640 650 660 670 680 690 700 710 720 730 740 750 760 770 780 790 800 810 820 830 840 850 860 870 880 890 900 910 920 930 940 950 960 970 980 990 1000 1010…	[5017 5025 5029 5021 5032 5008 5041 5024 5029 5029 5044 5025 5025 5032 5028 5008 5021 5037 5048 5052 5060 5073 5093 5141 5156 5165 5180 5181 5181 5164 5181 5181 5181 5181 5181 5181 5181 5181 5181 5181 5152 5096 5092 5109 5113 5105 5100 5101 5088 5068 5037 5041 5032 5029 5024 5033 5029 5020 5012 4992 4988 5013 4992 5016 5004 5013 5016 5000 5017 5021 5005 5013 5016 5016 5024 5008 5009 5016 5012 502…	[604 609 597 612 604 608 613 577 588 576 584 585 604 601 596 601 589 593 608 589 600 596 612 620 612 609 601 600 596 588 569 573 568 548 557 553 565 556 580 576 593 617 601 600 604 605 593 608 613 597 588 597 601 585 596 605 581 596 608 601 601 605 628 597 608 596 620 585 589 596 592 589 593 584 581 609 585 600 589 593 616 604 600 601 581 589 593 588 589 593 596 608 612 589 593 592 593 605 592 58…	[5517 5505 5509 5504 5540 5517 5496 5489 5476 5464 5460 5456 5440 5429 5440 5420 5449 5473 5477 5488 5473 5492 5516 5552 5585 5604 5636 5661 5629 5624 5528 5561 5569 5581 5589 5592 5589 5584 5576 5560 5557 5560 5568 5581 5572 5561 5565 5537 5541 5484 5461 5433 5436 5396 5413 5405 5400 5384 5369 5357 5373 5397 5397 5425 5440 5449 5449 5464 5468 5477 5485 5484 5492 5496 5496 5492 5512 5497 5496 548…	[5568 5572 5572 5553 5585 5581 5573 5565 5533 5464 5468 5468 5477 5473 5461 5461 5509 5536 5580 5589 5588 5589 5597 5597 5596 5616 5641 5636 5601 5612 5620 5648 5653 5672 5673 5665 5669 5673 5676 5661 5665 5653 5653 5640 5625 5640 5629 5609 5584 5544 5488 5557 5552 5544 5544 5540 5545 5529 5521 5489 5508 5516 5525 5545 5545 5557 5560 5561 5544 5556 5557 5556 5545 5560 5568 5560 5565 5549 5557 554…	[4588 4580 4596 4588 4588 4589 4596 4593 4537 4528 4532 4516 4509 4521 4508 4516 4545 4573 4593 4621 4625 4641 4681 4732 4777 4829 4888 4909 4865 4752 4653 4693 4705 4704 4692 4697 4741 4724 4709 4709 4709 4733 4725 4744 4733 4744 4740 4704 4672 4573 4488 4461 4448 4456 4461 4473 4504 4488 4485 4473 4484 4509 4513 4532 4544 4556 4556 4552 4560 4565 4572 4564 4581 4577 4573 4552 4573 4576 4564 457…	[7 34 7 14 35 22 6 2 19 6 11 26 10 10 35 19 31 63 35 2 42 18 19 42 23 23 35 18 26 38 19 30 22 26 23 19 42 30 26 18 34 39 27 14 18 22 22 59 54 30 23 26 23 26 46 11 10 2 18 19 6 27 34 3 3 2 0 18 27 46 26 14 18 27 43 23 18 34 26 26 27 39 26 50 14 35 43 23 14 42 11 30 22 38 22 64 18 51 10 68 18 19 34 18 2 26 3 34 42 26 2 22 6 30 22 35 15 43 10 2 18]	[23 30 2 27 26 3 23 26 64 7 34 22 0 34 19 11 7 7 15 31 42 14 26 11 10 50 23 10 11 6 18 23 19 6 14 6 11 2 2 26 15 30 14 10 22 27 30 34 35 22 14 7 11 2 19 19 11 35 2 23 22 22 39 34 35 54 14 23 26 18 27 18 47 18 18 18 26 31 30 43 18 11 38 23 26 18 11 42 23 43 2 18 1 2 2 27 2 26 23 0 39 26 3 6 19 27 35 11 0 50 31 22 18 38 7 42 34 34 0 18 34]	[38 34 42 42 38 50 46 35 46 38 43 38 39 38 38 50 35 38 34 34 35 34 34 42 43 46 46 55 38 42 43 59 129 124 157 208 89 38 34 42 35 50 39 39 50 47 42 38 46 46 38 38 46 35 50 46 42 39 38 35 50 47 39 35 46 46 43 38 34 35 31 38 39 39 34 39 39 50 50 38 39 42 39 54 35 46 38 42 46 39 38 43 39 39 38 42 42 42 35 39 39 39 43 35 34 39 50 34 31 35 42 38 39 42 23 34 34 43 39 39 38]	[23 27 30 23 23 18 38 30 30 26 19 31 30 18 23 19 22 22 18 19 39 27 22 30 23 31 34 22 31 22 23 27 27 27 26 30 19 35 14 30 22 14 23 26 27 27 18 31 22 23 22 27 26 26 38 23 19 27 26 26 15 26 26 23 23 26 34 26 27 26 34 27 27 27 30 27 27 22 27 27 23 26 23 27 43 19 26 18 30 26 30 27 22 22 22 22 30 23 26 22 19 34 23 30 31 30 30 31 27 18 19 26 34 23 34 26 26 26 23 26 23]	[22 27 34 30 30 30 26 27 27 22 26 27 30 19 38 26 34 23 27 22 27 30 22 23 23 34 26 27 30 22 30 34 26 31 23 18 27 27 30 19 22 27 51 35 30 15 27 34 27 30 22 27 19 27 27 27 38 19 27 27 22 47 23 34 27 30 30 31 27 27 31 30 31 34 22 26 34 30 27 30 26 27 19 27 15 23 26 19 30 26 23 27 34 22 10 34 18 34 30 30 30 27 34 22 22 26 26 19 22 27 42 23 15 26 26 23 23 23 30 15 27]	[3495 3495 3493 3494 3495 3495 3492 3483 3476 3485 3475 3436 3377 3312 3232 3152 3065 2961 2849 2716 2588 2472 2341 2214 2066 1916 1775 1654 1544 1457 1380 1330 1290 1274 1261 1255 1257 1260 1265 1268 1281 1417 1541 1652 1790 1868 1923 1988 2051 2106 2153 2204 2258 2326 2412 2499 2602 2711 2831 2932 3037 3127 3233 3315 3394 3440 3478 3537 3588 3605 3620 3609 3601 3576 3552 3531 3496 3454 3432 343…	[-149 -148 -147 -147 -147 -147 -149 -167 -206 -260 -315 -379 -450 -536 -627 -719 -826 -949 -1069 -1143 -1116 -1042 -965 -890 -829 -801 -775 -748 -739 -722 -705 -690 -700 -702 -710 -719 -725 -730 -736 -748 -759 -788 -783 -779 -779 -792 -807 -835 -866 -900 -933 -967 -1012 -1063 -1108 -1146 -1165 -1160 -1111 -1053 -965 -871 -733 -633 -516 -417 -350 -273 -199 -142 -110 -118 -117 -125 -141 -158 -167 -…	[1261 1260 1261 1262 1265 1267 1265 1240 1164 1069 1011 955 887 822 739 638 546 438 266 -115 -557 -857 -1054 -1137 -1137 -1066 -922 -724 -482 -187 127 209 199 180 161 153 144 120 74 17 -81 -479 -690 -813 -913 -1010 -1104 -1151 -1172 -1157 -1114 -1038 -935 -817 -623 -413 -98 219 471 646 778 864 948 998 1056 1091 1130 1172 1205 1235 1264 1279 1286 1279 1271 1267 1263 1254 1250 1250 1249 1250 1255 1…	[5008 4999 4979 4988 4996 5008 5011 5076 5198 5442 5705 5947 6142 6477 6804 7147 7680 8358 9061 9579 9795 9949 10172 10239 10164 9920 9298 8315 7062 5406 3566 2926 2916 2983 3087 3164 3255 3460 3697 4058 4837 7063 8208 8930 9350 9786 10147 10344 10453 10442 10370 10212 10096 10024 9842 9789 9669 9617 9448 9303 9026 8608 8149 7762 7271 6724 6426 6118 5769 5400 5241 5316 5287 5225 5241 5299 5209 50…	[9136 9137 9151 9159 9172 9181 9167 8942 8272 7347 6685 6073 5421 4743 4003 3213 2519 1885 1265 452 -474 -1340 -1913 -2195 -2009 -1296 -372 668 2030 3511 5098 5499 5573 5525 5502 5534 5522 5408 5263 5081 4598 2914 1605 406 -528 -1060 -1424 -1580 -1629 -1483 -1297 -1007 -592 -253 294 626 1146 1615 1999 2419 2972 3738 4481 5107 5943 6658 7189 7736 8235 8704 9023 9115 9166 9152 9082 9022 9044 9083 9…	[-11938 -11941 -11944 -11932 -11920 -11907 -11924 -12070 -12462 -12861 -13104 -13366 -13669 -13887 -14093 -14230 -14179 -13951 -13590 -13232 -12960 -12629 -12157 -11780 -11462 -11225 -11112 -11065 -10927 -10754 -10363 -10058 -9791 -9691 -9605 -9544 -9552 -9572 -9593 -9593 -9657 -10120 -10497 -10899 -11226 -11192 -11129 -11193 -11296 -11466 -11665 -11942 -12184 -12372 -12702 -12842 -13027 -13110 -…	[-4169 -4169 -4154 -4158 -4156 -4156 -4137 -4125 -4207 -4410 -4412 -4188 -3806 -3339 -2743 -2129 -1436 -621 228 1181 2076 2857 3677 4474 5451 6508 7640 8742 9749 10547 11060 11335 11533 11623 11679 11693 11667 11645 11620 11581 11430 10375 9397 8350 7397 6803 6293 5802 5377 5074 4809 4531 4209 3849 3186 2704 1984 1210 353 -379 -1147 -1961 -2583 -3179 -3717 -4024 -4250 -4592 -4877 -4927 -4961 -485…	[0 0 0 0 0 0 -63 -148 -157 -201 -233 -198 -139 -145 -91 -74 -67 -69 -62 124 251 295 192 142 154 -115 -58 93 160 178 -95 133 132 80 0 0 -22 -19 13 -44 0 0 46 14 65 0 0 0 78 86 119 169 143 86 178 115 146 -90 -39 -36 71 -107 0 -129 -79 13 -10 -126 -165 -147 -187 -156 -110 -49 0 11 66 91 99 48 22 18 0 -18 -11 -20 10 0 12 -16 -72 -72 -69 -24 0 95 58 112 70 -14 -30 -46 -50 -17 -58 0 15 28 12 36 13 -18 …	[0 0 0 0 0 0 -48 -97 -79 -26 -88 -136 -194 -222 -217 -164 -167 -194 -260 -198 -263 -218 -179 -126 -39 -215 -56 -65 -79 36 -246 -188 -72 22 0 -16 -28 0 23 -97 -73 -151 -68 -30 -61 -12 0 -55 15 -133 -52 -126 -152 -123 -141 -118 -152 -322 -160 -210 -94 -236 -188 -214 -209 -78 -120 -124 -103 -74 -61 -42 -25 -15 -22 -22 0 13 19 16 0 17 0 -15 -26 -33 -21 -32 -12 -53 -39 -19 0 48 65 76 52 47 74 105 60 -…	[0 -26 -28 -29 -15 13 87 172 192 0 70 51 0 23 32 13 76 70 79 25 -18 -47 -23 -69 -65 -100 -23 -91 -211 -159 334 166 136 -29 -15 25 56 0 17 123 92 -137 -146 -121 -42 -57 -71 -31 -30 -59 -14 -19 15 16 12 0 27 54 19 10 11 17 45 -65 36 54 22 43 45 53 55 32 12 0 -45 -50 -31 -26 -10 -25 -37 -36 -34 -28 0 12 35 38 73 78 33 -36 -84 -75 -49 -27 -39 0 0 -14 0 0 26 42 14 0 0 0 -23 0 0 -10 -48 -11 19 21 -32 -…
8	59	M	wave left	1	1	[0 10 20 30 40 50 60 70 80 90 100 110 120 130 140 150 160 170 180 190 200 210 220 230 240 250 260 270 280 290 300 310 320 330 340 350 360 370 380 390 400 410 420 430 440 450 460 470 480 490 500 510 520 530 540 550 560 570 580 590 600 610 620 630 640 650 660 670 680 690 700 710 720 730 740 750 760 770 780 790 800 810 820 830 840 850 860 870 880 890 900 910 920 930 940 950 960 970 980 990 1000 1010…	[5084 5081 5084 5076 5084 5081 5076 5081 5080 5077 5064 5076 5072 5069 5057 5053 5068 5053 5061 5065 5089 5108 5141 5157 5173 5216 5237 5252 5248 5181 5133 5049 4976 4913 4913 4981 5017 5053 5085 5117 5168 5172 5161 5164 5153 5157 5156 5156 5152 5133 5133 5117 5093 5081 5081 5076 5037 5012 5009 5001 5029 5033 5021 5032 5028 5032 5037 5056 5037 5032 5037 5037 5040 5044 5045 5040 5036 5037 5036 504…	[601 585 592 597 592 584 597 604 588 580 585 593 597 589 597 588 577 601 572 585 580 577 581 581 580 597 576 588 624 608 581 644 589 588 589 568 588 581 604 597 593 593 581 581 584 596 581 588 600 576 589 589 592 617 596 600 584 588 596 585 601 605 600 589 584 581 604 576 577 616 588 612 589 589 577 588 592 608 596 592 609 589 596 576 584 592 584 620 608 588 573 601 589 592 604 605 600 585 585 58…	[5325 5324 5340 5317 5309 5333 5324 5324 5325 5308 5320 5316 5317 5309 5325 5309 5313 5316 5332 5308 5345 5373 5400 5397 5413 5444 5453 5469 5480 5461 5457 5429 5380 5320 5312 5337 5376 5393 5436 5432 5457 5441 5433 5432 5432 5437 5429 5432 5432 5432 5432 5417 5433 5440 5433 5412 5368 5340 5352 5340 5349 5345 5329 5336 5344 5348 5329 5349 5332 5356 5349 5344 5340 5344 5340 5341 5352 5349 5345 536…	[5584 5585 5589 5580 5573 5588 5585 5577 5580 5584 5576 5572 5573 5568 5577 5580 5576 5580 5584 5585 5597 5613 5613 5657 5676 5693 5785 5821 5828 5776 5693 5640 5625 5593 5596 5617 5629 5657 5664 5688 5689 5712 5704 5696 5692 5661 5669 5664 5652 5653 5653 5656 5640 5649 5644 5621 5588 5568 5560 5553 5565 5553 5581 5565 5557 5557 5568 5584 5557 5557 5568 5553 5569 5581 5580 5569 5561 5561 5572 556…	[4665 4653 4653 4649 4649 4656 4653 4652 4661 4656 4657 4653 4641 4641 4640 4644 4661 4665 4645 4668 4688 4736 4749 4768 4796 4852 4921 4961 4948 4897 4841 4768 4676 4621 4621 4676 4705 4752 4776 4765 4757 4768 4768 4769 4765 4749 4757 4745 4748 4765 4733 4752 4740 4745 4712 4709 4641 4625 4617 4621 4620 4624 4617 4612 4620 4612 4605 4612 4608 4605 4613 4617 4617 4625 4617 4628 4612 4624 4625 461…	[42 30 2 19 22 18 27 18 30 23 10 26 19 19 22 18 31 26 19 0 11 27 30 0 23 30 0 26 15 11 43 10 23 34 7 22 39 18 2 47 10 42 18 34 31 0 30 27 2 46 39 0 26 10 11 15 3 18 42 51 23 0 27 39 14 39 3 31 10 18 38 23 26 30 34 19 26 42 18 18 15 23 31 55 30 3 6 19 22 47 35 30 19 10 34 38 22 7 19 26 22 22 19 3 18 11 34 14 27 27 43 26 18 26 7 42 11 22 34 22 19]	[19 18 22 19 19 3 27 19 26 23 3 27 2 14 34 19 6 26 18 38 34 46 42 10 26 43 0 18 39 11 0 22 26 54 31 38 11 10 3 38 6 38 43 22 0 10 39 26 30 2 0 34 0 27 19 30 0 18 14 23 27 6 46 50 11 34 18 31 11 23 23 22 34 11 7 18 26 6 14 22 11 38 7 34 26 18 15 18 11 31 14 2 18 3 7 7 27 27 22 30 7 18 19 51 7 27 34 34 10 22 18 30 34 18 43 10 11 14 26 14 26]	[50 35 38 31 42 43 42 43 39 43 42 42 38 31 43 39 54 39 42 42 42 42 43 43 46 42 47 43 43 50 46 39 42 38 34 46 38 38 39 39 47 46 42 35 42 43 39 42 50 39 54 47 39 43 39 42 39 50 34 50 50 42 42 47 50 42 42 35 27 50 46 39 39 47 42 38 46 39 39 35 46 39 39 39 39 42 38 39 43 46 30 43 39 50 42 42 38 43 34 46 42 43 39 38 42 43 46 43 39 39 38 35 46 50 43 38 46 34 43 42 43]	[27 27 23 30 38 27 23 34 23 39 26 22 27 27 27 26 27 23 27 26 19 26 34 19 30 31 22 27 26 30 23 26 23 22 27 22 15 27 23 34 19 23 23 30 30 22 23 34 31 26 27 30 22 34 27 26 23 30 30 30 27 30 22 19 31 22 22 27 23 30 22 27 26 30 27 22 27 23 31 31 30 31 26 23 34 23 23 30 34 26 19 23 22 23 27 26 23 30 31 22 22 26 26 18 26 26 30 23 31 34 23 26 31 23 27 23 27 30 26 34 27]	[22 23 34 22 19 22 31 27 30 27 26 34 26 23 22 35 38 22 34 26 22 23 35 19 23 27 27 23 18 26 34 19 22 27 26 30 27 26 31 30 27 22 30 30 26 30 15 30 30 23 26 26 34 23 26 23 23 23 34 30 22 23 22 26 18 19 23 34 22 30 26 27 26 22 26 18 22 26 23 30 23 19 26 22 22 26 30 27 31 23 26 23 23 30 35 19 22 27 27 30 22 31 30 26 22 30 23 27 30 22 26 26 30 26 30 26 23 23 27 26 27]	[3877 3878 3878 3876 3876 3876 3878 3882 3886 3882 3849 3796 3728 3648 3556 3469 3379 3271 3149 3018 2910 2830 2786 2783 2788 2782 2712 2619 2488 2322 2084 1868 1747 1680 1635 1623 1639 1694 1808 1974 2374 2580 2741 2858 2925 2951 2947 2937 2924 2913 2906 2906 2912 2920 2927 2947 2972 3022 3088 3176 3302 3433 3541 3619 3689 3753 3808 3844 3868 3880 3907 3952 3989 4014 4023 4031 4041 4060 4098 413…	[-114 -113 -111 -110 -111 -112 -112 -112 -114 -131 -167 -231 -324 -430 -538 -672 -818 -974 -1127 -1230 -1237 -1175 -1122 -1116 -1124 -1148 -1181 -1187 -1246 -1313 -1328 -1326 -1300 -1282 -1279 -1292 -1302 -1315 -1362 -1388 -1358 -1346 -1330 -1319 -1318 -1316 -1326 -1335 -1340 -1350 -1360 -1380 -1398 -1416 -1433 -1399 -1360 -1317 -1266 -1190 -1090 -988 -916 -850 -778 -704 -646 -597 -555 -510 -460 …	[1229 1228 1229 1229 1229 1229 1229 1230 1232 1231 1200 1135 1071 998 914 836 756 657 495 93 -503 -825 -938 -1008 -1039 -1041 -926 -750 -600 -165 383 752 861 929 922 863 755 607 27 -34 -2818 -2841 -2516 -2407 -2225 -2109 -2047 -2796 -2799 -2803 -2813 -2828 -2844 -2860 2875 40 2801 1432 1183 1128 1250 1322 1323 1283 1260 1276 1299 1305 1292 1273 1268 1272 1278 1287 1290 1289 1283 1276 1276 1285 13…	[6343 6340 6324 6313 6319 6329 6338 6356 6422 6532 6594 6681 6957 7204 7476 7998 8608 9272 9887 10230 10358 10283 10191 10295 10370 10537 10575 10443 10548 10353 9513 8724 8047 7692 7472 7587 7754 8156 9085 10183 11665 12020 12202 12209 12052 11974 11909 11887 11875 11815 11803 11752 11707 11659 11614 11577 11652 11561 11254 11004 11021 11034 10946 10681 10422 10276 10217 10083 9858 9550 9299 914…	[7975 7973 7991 8002 7998 7992 7987 7975 7946 7847 7416 6759 5949 5065 4156 3108 2062 1072 148 -690 -1548 -2214 -2637 -2780 -2782 -2423 -1591 -380 1263 2967 5448 6848 7579 7931 8115 7994 7776 7306 6406 4995 2467 1469 353 -653 -1451 -1679 -1617 -1460 -1331 -1206 -1038 -824 -656 -501 -243 79 406 643 771 1049 1589 2093 2292 2535 2894 3389 3775 4113 4405 4737 5082 5355 5644 5865 6050 6227 6380 6508 6…	[-10977 -10974 -10974 -10978 -10980 -10976 -10968 -10952 -10921 -10944 -11288 -11758 -12206 -12674 -13083 -13282 -13319 -13196 -12949 -12755 -12599 -12554 -12537 -12421 -12360 -12291 -12361 -12466 -12147 -11780 -10905 -10167 -9795 -9601 -9409 -9388 -9482 -9727 -10039 -10411 -10814 -10889 -10897 -10905 -10999 -11047 -11128 -11176 -11206 -11285 -11315 -11386 -11442 -11498 -11550 -11586 -11497 -1155…	[-6641 -6650 -6645 -6636 -6632 -6636 -6647 -6669 -6692 -6664 -6522 -6313 -5971 -5502 -4911 -4292 -3564 -2681 -1726 -787 -83 434 661 658 616 688 1134 1957 2834 3698 5416 6486 7093 7362 7631 7671 7612 7344 6639 5605 3058 1797 824 126 -320 -431 -411 -348 -270 -205 -166 -162 -201 -254 -298 -427 -580 -902 -1349 -1950 -2745 -3550 -4224 -4774 -5257 -5640 -5935 -6149 -6326 -6455 -6643 -6903 -7103 -7217 -…	[0 0 -12 0 0 12 0 -37 -129 -270 -352 -331 -314 -231 -155 -128 -24 36 183 360 486 496 340 143 94 -121 -166 19 42 74 0 -106 -41 -17 0 -14 0 -49 -51 17 16 0 0 0 -12 0 -10 -21 -37 0 0 0 20 80 88 140 108 195 241 230 0 -64 -68 -40 -66 -62 -90 -39 0 42 32 -42 -73 -71 -42 0 0 0 -46 -96 -67 -57 -40 13 30 30 16 12 0 -35 -42 -27 -17 0 0 0 22 22 31 37 27 14 0 0 0 0 0 13 0 -10 -15 0 0 14 15 12 0 0 -16 -17 -13]	[0 0 0 0 0 0 0 -14 -49 -107 -149 -172 -205 -235 -297 -337 -295 -342 -243 -267 -174 -112 -84 -87 -21 -45 -50 -108 -145 -189 -136 -103 -61 -96 -152 -64 -59 -123 -112 -156 -160 -129 -119 -39 -33 -32 -71 -31 -78 -46 -64 -60 -42 0 -59 -15 -80 -41 -22 -101 -169 -184 -86 -62 -100 -105 -100 -23 0 0 -69 -85 -76 -39 -32 -16 -24 -54 -54 -48 -34 -21 -17 0 0 -13 0 -11 -19 -11 -21 -21 -11 -12 0 0 -12 0 0 0 0 0…	[0 -15 0 0 0 0 0 11 43 156 119 54 58 54 55 32 25 50 49 28 -47 0 0 21 11 -31 68 0 -66 -114 -44 38 85 84 144 79 98 68 23 21 -80 0 -90 -59 -65 -65 -17 32 32 38 42 38 39 61 61 86 71 73 58 0 0 0 -25 -29 -45 -28 -22 0 -19 0 0 0 0 16 34 16 11 -18 -52 -11 0 38 29 -12 -20 -25 -11 0 17 15 10 0 -18 -23 -23 -19 -11 0 13 0 0 0 0 0 -10 -17 -16 0 -10 0 0 -10 -26 -23 -14 0 15 23 13 0 0]
5	26	M	finger spread	1	1	[0 10 20 30 40 50 60 70 80 90 100 110 120 130 140 150 160 170 180 190 200 210 220 230 240 250 260 270 280 290 300 310 320 330 340 350 360 370 380 390 400 410 420 430 440 450 460 470 480 490 500 510 520 530 540 550 560 570 580 590 600 610 620 630 640 650 660 670 680 690 700 710 720 730 740 750 760 770 780 790 800 810 820 830 840 850 860 870 880 890 900 910 920 930 940 950 960 970 980 990 1000 1010…	[5101 5113 5140 5088 5105 5093 5117 5108 5104 5112 5116 5113 5116 5100 5101 5101 5096 5081 5084 5061 5069 5033 5012 5104 5277 5309 5337 5344 5341 5345 5332 5236 4612 4217 4421 4733 4769 4781 4821 4845 4864 4865 4892 4912 4925 4933 4941 4961 4973 4989 4996 5005 5013 5013 5013 5036 5028 5029 5025 5037 5029 5052 5029 5028 5032 5020 5041 5036 5040 5025 5036 5033 5044 5033 5044 5044 5041 5052 5045 503…	[585 572 568 584 585 568 576 564 573 577 557 569 553 572 569 577 552 564 553 560 560 576 568 589 577 553 581 577 565 580 576 561 557 556 561 581 601 597 592 588 597 581 589 585 592 593 588 596 604 593 600 580 565 577 584 608 569 593 576 584 573 600 585 577 589 577 576 561 576 580 584 576 572 593 577 581 569 585 584 577 585 580 565 576 581 585 584 584 577 565 581 600 584 585 632 565 588 580 597 59…	[5516 5520 5516 5513 5528 5517 5532 5516 5521 5512 5529 5520 5521 5536 5504 5500 5496 5461 5440 5436 5413 5389 5420 5741 5756 5861 5841 5852 5844 5848 5825 5737 5533 5309 5317 5356 5376 5377 5404 5428 5444 5433 5436 5425 5433 5433 5432 5432 5429 5432 5448 5449 5444 5433 5449 5441 5440 5437 5449 5448 5456 5444 5445 5449 5436 5460 5445 5460 5445 5437 5445 5448 5452 5449 5449 5444 5461 5452 5444 545…	[5496 5500 5485 5504 5505 5485 5489 5504 5485 5501 5500 5492 5493 5481 5484 5473 5457 5429 5428 5401 5389 5357 5345 5520 5748 5872 5889 5904 5896 5885 5821 5484 3644 3372 3701 4269 4364 4400 4520 4592 4633 4649 4696 4777 4848 4937 4981 5044 5069 5141 5196 5232 5233 5253 5273 5280 5284 5285 5281 5289 5272 5272 5293 5281 5288 5285 5293 5301 5293 5336 5288 5296 5296 5300 5288 5292 5292 5300 5300 530…	[4668 4656 4660 4665 4665 4664 4657 4665 4660 4676 4672 4665 4672 4661 4657 4649 4644 4617 4613 4601 4589 4593 4577 4733 4913 4961 4984 4984 4992 4992 4964 4828 4209 3749 3893 4168 4240 4277 4316 4332 4372 4361 4392 4409 4409 4408 4456 4440 4456 4488 4492 4496 4505 4516 4517 4533 4540 4517 4533 4536 4540 4541 4537 4541 4541 4537 4545 4544 4540 4537 4545 4549 4556 4549 4549 4545 4548 4544 4545 454…	[15 15 30 30 34 31 26 34 2 18 18 14 43 31 0 26 7 10 19 34 35 26 34 19 14 31 50 38 19 26 31 55 30 34 30 22 30 27 23 23 11 26 38 34 11 38 14 42 27 50 26 23 38 10 27 2 27 18 10 34 31 6 18 50 22 10 23 10 22 30 38 30 18 34 31 26 26 38 34 19 22 34 7 64 10 47 35 15 26 59 43 27 14 10 2 42 30 19 19 2 26 26 7 39 14 27 35 23 31 22 23 7 30 6 30 31 43 34 7 26 6]	[22 38 38 30 18 23 15 38 7 15 10 3 23 3 27 34 27 31 27 14 18 19 18 19 27 6 0 15 10 35 51 18 7 14 15 26 6 11 3 23 42 2 19 3 0 3 10 26 6 10 6 64 19 22 26 23 18 43 34 0 35 55 30 14 14 18 27 10 19 14 22 11 19 46 14 26 11 31 10 14 2 30 14 10 0 3 46 18 26 23 15 2 2 15 18 30 11 18 23 30 30 0 38 14 22 23 19 31 22 14 23 23 19 31 2 0 2 15 34 2 31]	[39 38 34 42 38 39 34 23 35 46 35 42 39 43 42 34 39 42 42 42 42 51 39 35 42 50 50 39 46 42 39 39 38 39 39 43 35 38 38 46 38 34 39 34 38 42 38 35 46 35 42 31 31 42 34 42 38 46 31 39 35 39 34 43 42 34 39 43 51 38 43 42 47 31 35 46 50 39 38 31 42 35 39 35 35 39 50 42 43 38 43 39 38 39 42 35 39 50 39 31 38 35 43 39 43 38 35 47 46 38 34 38 38 42 43 42 42 38 39 42 42]	[26 31 26 23 35 19 26 22 34 30 31 34 30 31 22 34 26 27 38 27 34 26 19 22 23 38 30 23 19 27 23 38 18 27 23 23 30 23 27 22 23 22 27 3 23 31 7 26 30 27 23 30 19 30 34 19 30 31 27 22 22 27 27 27 38 23 26 27 26 26 23 31 30 30 26 31 23 35 22 31 19 27 23 19 34 30 27 18 26 22 19 26 27 15 26 23 34 30 23 30 18 27 35 23 27 42 34 19 27 27 31 30 38 23 26 26 30 26 23 27 27]	[26 34 26 27 18 27 30 30 27 22 31 35 23 26 22 27 27 23 30 27 34 27 23 22 27 27 23 22 23 39 19 34 30 26 22 30 22 23 34 26 27 27 34 18 23 22 27 23 23 27 23 31 26 34 27 22 26 27 23 27 26 26 27 22 19 19 30 27 27 38 26 22 26 22 26 11 22 34 22 30 22 30 27 26 23 22 27 23 30 30 27 19 30 19 23 23 22 23 26 18 23 27 34 27 34 27 35 30 22 23 30 23 22 23 27 27 26 27 34 34 35]	[3759 3760 3761 3762 3764 3767 3768 3770 3769 3753 3710 3654 3592 3478 3354 3246 3111 2974 2842 2737 2653 2591 2545 2509 2493 2479 2465 2460 2462 2465 2466 2475 2514 2526 2529 2565 2617 2664 2724 2790 2927 2990 3060 3131 3206 3279 3347 3423 3506 3593 3671 3729 3767 3791 3815 3829 3828 3826 3809 3791 3769 3758 3759 3762 3766 3771 3778 3778 3777 3774 3766 3761 3754 3748 3745 3741 3740 3739 3740 374…	[-12 -12 -12 -11 -11 -12 -12 -14 -18 -49 -105 -177 -242 -373 -515 -624 -731 -783 -788 -756 -712 -670 -644 -604 -587 -561 -543 -521 -520 -522 -532 -533 -530 -547 -582 -581 -625 -658 -712 -740 -751 -739 -719 -668 -655 -606 -548 -487 -398 -285 -168 -77 -20 10 27 24 1 -15 -34 -48 -64 -76 -76 -70 -64 -57 -52 -51 -53 -55 -59 -62 -66 -70 -71 -72 -71 -70 -67 -66 -64 -64 -65 -68 -71 -68 -65 -63 -61 -62 -6…	[1237 1238 1238 1238 1238 1238 1238 1237 1236 1210 1155 1065 965 810 667 526 300 31 -229 -429 -570 -671 -738 -826 -760 -681 -643 -634 -608 -596 -615 -650 -695 -704 -634 -536 -409 -324 -229 -86 192 307 440 557 693 795 886 965 1045 1122 1192 1247 1278 1287 1288 1283 1272 1260 1252 1249 1246 1244 1242 1240 1240 1241 1242 1245 1247 1248 1249 1248 1247 1246 1246 1246 1248 1250 1251 1253 1252 1251 1250…	[4857 4855 4858 4861 4877 4895 4904 4925 4971 5100 5250 5351 5343 5551 5982 6394 6679 6817 6922 6907 6871 6864 6894 6873 6532 6152 5994 5816 5753 5738 5902 5923 5941 6071 6196 5911 5974 6072 6357 6462 6587 6669 6626 6610 6888 6882 6845 6827 6637 6271 5702 5384 5106 4934 4894 4972 5164 5292 5361 5401 5444 5509 5505 5451 5408 5373 5359 5359 5388 5396 5391 5398 5400 5400 5407 5388 5386 5373 5362 535…	[9015 9018 9020 9020 9011 9003 8993 8973 8929 8658 8118 7299 6231 5023 3697 2318 920 -396 -1535 -2432 -3141 -3688 -4050 -4599 -4039 -3764 -3586 -3575 -3459 -3372 -3566 -3720 -4166 -4190 -3560 -3020 -2145 -1612 -1040 -265 1106 1803 2449 3169 3779 4291 4934 5508 6270 7173 8255 8792 9198 9360 9395 9308 9119 8953 8842 8796 8745 8695 8678 8697 8718 8750 8768 8788 8791 8796 8803 8793 8783 8775 8769 878…	[-11345 -11341 -11337 -11332 -11324 -11315 -11314 -11315 -11330 -11500 -11893 -12458 -13173 -13804 -14304 -14652 -14840 -14883 -14762 -14600 -14414 -14223 -14049 -13856 -14150 -14354 -14438 -14506 -14558 -14591 -14487 -14461 -14398 -14359 -14475 -14759 -14950 -15027 -15011 -15036 -14956 -14822 -14702 -14497 -14130 -13899 -13590 -13234 -12818 -12333 -11725 -11390 -11118 -10995 -10906 -10889 -10946…	[-5904 -5910 -5911 -5919 -5934 -5949 -5959 -5969 -5969 -5934 -5791 -5599 -5247 -4674 -3791 -2739 -1661 -549 496 1283 1896 2333 2668 2837 3037 3221 3346 3378 3381 3353 3317 3224 2912 2800 2802 2556 2156 1778 1273 735 -384 -1016 -1547 -2130 -2654 -3079 -3543 -4043 -4558 -5055 -5505 -5692 -5844 -5965 -6106 -6206 -6229 -6248 -6170 -6066 -5939 -5879 -5889 -5913 -5936 -5968 -6006 -6002 -5990 -5968 -591…	[17 -12 0 0 0 0 0 -65 -205 -358 -338 -338 -234 -175 -45 97 300 429 389 435 358 251 131 37 57 241 195 59 31 0 161 21 281 195 238 334 64 304 -32 167 0 -108 26 -55 -67 0 30 32 0 -116 -149 -134 -110 -132 -195 -100 -87 -51 -10 17 63 76 66 35 12 -18 -46 -32 -43 -41 -22 0 0 20 0 40 -12 0 -12 0 -14 -28 -10 -12 13 0 0 -23 -14 -24 0 0 0 17 15 16 0 -11 -13 -20 -13 -29 -13 0 15 14 0 11 0 0 0 0 0 0 0 0 0 0 0 …	[0 0 0 0 0 0 0 -38 -114 -222 -297 -390 -400 -449 -450 -420 -339 -263 -238 -144 -107 -73 -177 0 -439 45 0 -84 -115 -164 135 0 169 169 -248 -12 -310 -27 -211 -61 -184 -224 -138 -197 -130 -118 -131 -115 -125 -192 -161 -128 -82 -59 -66 -10 -16 0 0 10 11 24 10 0 0 0 0 0 0 0 0 0 0 0 0 10 0 0 0 0 0 0 0 10 0 0 0 0 0 0 0 0 0 0 0 0 0 0 0 0 0 0 0 0 0 0 0 0 0 0 0 0 0 0 0 0 0 0 0 0 -14]	[0 0 0 0 0 0 0 41 188 296 340 246 163 73 0 -64 -170 -226 -230 -217 -177 -137 0 -557 0 54 -116 -98 -39 62 -41 -123 -143 -111 -203 -59 -112 -45 -144 -17 -27 13 -14 59 0 0 22 -19 0 14 100 160 147 133 71 26 -12 -48 -39 -20 0 11 0 0 0 -15 -17 -12 0 0 10 0 0 0 -28 0 -16 0 13 21 13 0 0 -20 -16 0 13 16 13 0 0 -13 -10 -11 0 0 0 0 0 0 0 0 0 0 0 17 0 0 -16 -13 0 0 0 0 0 0 0 0 0 0 -26]
5	26	M	wave right	1	1	[0 10 20 30 40 50 60 70 80 90 100 110 120 130 140 150 160 170 180 190 200 210 220 230 240 250 260 270 280 290 300 310 320 330 340 350 360 370 380 390 400 410 420 430 440 450 460 470 480 490 500 510 520 530 540 550 560 570 580 590 600 610 620 630 640 650 660 670 680 690 700 710 720 730 740 750 760 770 780 790 800 810 820 830 840 850 860 870 880 890 900 910 920 930 940 950 960 970 980 990 1000 1010…	[5176 5177 5181 5181 5173 5181 5181 5181 5181 5177 5181 5181 5181 5181 5181 5177 5181 5181 5181 5256 5312 5325 5329 5341 5340 5336 5340 5337 5344 5340 5329 5332 5284 5277 5252 5260 5272 5272 5264 5248 5248 5244 5261 5244 5221 5236 5220 5216 5217 5212 5225 5224 5224 5217 5208 5181 5181 5181 5181 5181 5209 5208 5181 5212 5221 5181 5181 5209 5208 5181 5220 5181 5181 5212 5181 5181 5181 5181 5208 518…	[593 605 580 564 592 560 576 588 600 576 601 604 593 601 617 593 616 621 617 613 600 613 621 625 644 653 681 657 673 669 672 649 624 660 661 660 656 652 632 609 624 621 600 608 617 609 633 604 616 617 613 625 609 633 625 625 605 605 601 613 609 613 609 612 612 617 589 609 608 608 605 608 620 593 597 593 608 613 605 601 585 589 589 613 612 588 632 624 600 612 613 601 588 589 601 617 609 609 605 60…	[5644 5656 5633 5641 5648 5628 5636 5613 5629 5648 5648 5628 5637 5593 5604 5601 5616 5616 5628 5677 5752 5805 5849 5869 5889 5873 5880 5881 5876 5872 5849 5824 5765 5696 5685 5693 5720 5725 5725 5744 5729 5716 5744 5725 5724 5721 5685 5713 5724 5709 5700 5716 5713 5704 5685 5681 5633 5649 5632 5625 5641 5628 5637 5633 5624 5620 5616 5621 5629 5617 5628 5620 5624 5617 5632 5632 5617 5628 5625 562…	[5628 5628 5624 5625 5629 5636 5613 5640 5621 5628 5620 5617 5617 5616 5613 5613 5604 5600 5632 5717 5768 5812 5825 5813 5820 5820 5801 5813 5820 5801 5757 5745 5704 5684 5657 5676 5669 5649 5657 5661 5645 5633 5637 5637 5628 5633 5629 5633 5628 5640 5637 5632 5637 5637 5633 5637 5641 5640 5641 5628 5644 5632 5620 5632 5640 5617 5624 5629 5609 5625 5632 5624 5633 5633 5629 5604 5641 5636 5621 562…	[4773 4789 4789 4780 4781 4769 4785 4785 4785 4788 4773 4773 4757 4764 4749 4772 4768 4761 4789 4856 4913 4969 4992 5000 4996 5009 5009 5013 5013 5013 4996 4993 4960 4913 4889 4908 4912 4912 4921 4905 4896 4873 4880 4876 4881 4872 4865 4861 4861 4853 4865 4861 4860 4869 4829 4820 4804 4788 4780 4785 4777 4769 4765 4764 4776 4756 4757 4769 4772 4764 4764 4772 4764 4769 4764 4749 4768 4765 4760 477…	[14 14 23 38 0 30 34 31 38 2 50 26 39 6 23 7 31 3 11 31 34 15 35 0 19 30 38 15 34 19 39 0 0 47 31 30 11 2 18 34 3 15 30 14 0 3 27 11 31 2 15 22 3 15 39 46 50 11 26 11 11 34 26 11 38 26 7 42 7 23 10 0 0 23 22 14 18 64 18 30 31 23 27 22 11 10 19 2 18 30 26 18 11 46 22 39 22 43 27 26 42 30 18 46 34 11 2 43 30 10 30 19 23 19 42 23 34 10 10 38 19]	[6 2 23 6 0 22 23 2 18 23 22 31 19 19 42 2 19 26 26 27 10 18 22 2 19 0 7 19 6 31 22 19 3 34 23 42 18 38 11 0 34 6 34 30 26 38 2 10 2 34 18 30 18 7 0 0 2 50 19 46 2 18 15 22 10 35 6 7 0 38 6 7 0 11 23 19 34 35 10 42 10 26 10 0 2 27 22 0 22 26 7 43 27 27 10 2 10 50 10 0 19 34 42 14 23 27 22 0 30 22 2 30 3 11 23 35 27 34 6 11 0]	[43 50 42 46 39 35 43 35 43 34 46 30 35 38 31 55 38 31 46 31 50 39 39 35 43 35 35 26 31 38 26 35 34 39 35 50 42 31 39 43 50 31 43 51 46 42 34 35 47 42 43 43 42 38 39 39 30 27 43 39 42 42 42 42 39 34 39 43 35 42 39 47 31 38 50 27 39 42 38 47 39 47 42 34 50 42 46 50 43 46 39 34 34 50 39 39 35 42 39 39 30 39 42 43 39 46 34 39 39 42 43 39 35 38 38 50 35 35 43 35 43]	[27 23 27 19 34 30 23 34 18 30 31 42 26 22 22 27 26 19 23 27 26 27 22 34 26 38 23 14 34 31 26 26 22 22 10 30 23 22 23 18 26 23 30 34 26 23 22 30 26 27 31 27 31 22 26 27 30 26 22 35 22 23 35 38 31 27 22 30 22 27 15 23 34 23 30 23 23 30 22 19 26 31 18 26 27 34 23 26 30 18 11 26 23 31 39 23 34 22 26 26 22 19 31 30 18 23 30 30 18 18 18 23 34 15 34 27 22 23 26 23 15]	[23 23 23 30 23 26 27 23 27 38 19 31 23 27 22 23 22 3 26 27 19 23 23 26 31 26 7 26 22 27 30 27 31 15 22 23 30 26 22 30 30 26 30 19 23 26 26 30 27 23 22 30 23 22 34 30 34 30 18 19 23 26 15 27 23 26 22 31 26 19 26 22 34 30 22 23 19 31 30 22 31 27 15 31 23 22 27 22 30 30 31 23 22 19 23 34 23 22 34 26 22 27 26 19 27 26 34 27 30 26 23 31 30 23 23 31 26 35 19 26 30]	[3336 3252 3169 3079 2979 2866 2749 2627 2514 2439 2386 2354 2337 2333 2341 2351 2381 2428 2509 2651 2890 3261 3498 3660 3796 3882 3935 3922 3848 3672 3448 3154 2918 2646 2459 2340 2321 2333 2359 2386 2433 2469 2513 2585 2690 2806 2912 3017 3120 3214 3319 3428 3536 3660 3747 3804 3854 3882 3903 3914 3902 3892 3875 3859 3844 3844 3844 3842 3843 3846 3851 3854 3858 3861 3860 3858 3853 3851 3847 384…	[-500 -560 -616 -690 -778 -870 -946 -991 -1003 -989 -981 -989 -1009 -1032 -1053 -1079 -1105 -1137 -1170 -1201 -1239 -1317 -1336 -1327 -1328 -1354 -1369 -1374 -1359 -1324 -1313 -1333 -1327 -1310 -1295 -1298 -1321 -1341 -1337 -1317 -1295 -1300 -1307 -1274 -1195 -1095 -1009 -928 -848 -778 -709 -633 -557 -466 -377 -290 -196 -128 -82 -64 -80 -104 -128 -146 -160 -162 -158 -152 -143 -131 -121 -114 -110 …	[1072 995 914 833 735 597 399 136 -125 -298 -390 -426 -416 -384 -350 -337 -321 -329 -369 -421 -557 -786 -2778 -1517 -1339 -85 -2809 -2814 -2799 -1500 -1312 -2777 -1562 -1692 -1589 -1612 -1411 -88 -64 -397 -236 -89 241 662 883 964 1072 1137 1214 1272 1321 1348 1379 1406 1399 1378 1357 1350 1353 1356 1350 1342 1326 1307 1299 1307 1316 1322 1327 1329 1330 1328 1325 1323 1322 1323 1323 1324 1323 1322…	[6988 6971 6997 7194 7503 7828 8101 8330 8517 8609 8709 8815 8916 8991 9067 9231 9391 9657 9940 10220 10440 10541 10434 9841 9359 9267 9212 9340 9491 9867 10344 11362 11561 11833 11701 11633 11385 11075 10823 10616 10453 10444 10445 10358 10127 9772 9598 9459 9399 9371 9393 9319 9277 9176 8789 8209 7515 6986 6662 6550 6629 6776 6855 6882 6903 6952 6959 6916 6858 6768 6694 6637 6610 6623 6641 6673…	[6370 5750 5243 4676 4016 3288 2489 1664 982 547 403 481 740 1006 1194 1317 1331 1168 712 -145 -1767 -3372 -5324 -6194 -6696 -6958 -7042 -6901 -6716 -6162 -4964 -3045 -1664 148 863 1666 2014 2262 2342 2294 2150 2216 2620 2983 3395 3785 4284 4661 5125 5503 5798 6083 6393 6766 7182 7634 8118 8511 8791 8893 8787 8608 8412 8234 8144 8175 8250 8336 8423 8512 8573 8602 8602 8573 8552 8532 8525 8513 851…	[-12968 -13410 -13703 -13890 -13988 -14009 -13972 -13850 -13656 -13507 -13356 -13230 -13126 -13060 -13015 -12923 -12883 -12807 -12771 -12736 -12492 -11820 -10735 -10454 -10236 -9840 -9711 -9773 -9969 -10477 -11137 -11277 -11487 -11200 -11137 -10926 -11075 -11337 -11592 -11825 -12066 -12117 -12116 -12180 -12358 -12584 -12566 -12504 -12296 -12058 -11761 -11490 -11142 -10715 -10518 -10461 -10417 -10…	[-3294 -2638 -2048 -1372 -589 286 1184 2108 2906 3403 3750 3934 4013 4002 3924 3805 3534 3130 2452 1330 -524 -2494 -3998 -4894 -5587 -6109 -6300 -6168 -5821 -4831 -3571 -1700 -240 1720 2598 3312 3480 3484 3382 3264 2995 2761 2383 1974 1279 502 -221 -942 -1622 -2224 -2873 -3545 -4167 -4862 -5383 -5773 -6128 -6308 -6419 -6471 -6422 -6389 -6343 -6306 -6240 -6215 -6191 -6161 -6153 -6164 -6192 -6218 -…	[0 0 -59 -109 -16 121 126 314 445 395 319 245 138 41 18 19 87 44 56 -24 73 52 -14 52 141 -63 -119 -103 -151 22 293 -200 298 29 345 19 96 -32 20 93 267 255 312 195 168 111 84 -99 0 80 0 12 -16 -167 -79 -47 -112 -154 -150 -152 -71 -35 12 41 62 61 62 35 31 0 0 -38 -34 -35 -16 -18 0 12 20 24 0 15 0 -16 -21 -11 10 0 0 17 16 12 11 0 0 0 0 0 0 0 0 0 0 0 0 0 0 0 0 0 0 0 0 0 -10 -12 0 0 33 45 26]	[-115 -138 -198 -252 -184 -144 -219 -101 -36 -10 -11 0 -42 -66 -90 -95 -117 -156 -162 -279 -413 72 -153 -136 -178 -313 -237 -182 48 283 -217 -214 -257 -230 -127 -74 -62 -124 -96 -43 -39 -25 -41 -74 -74 -103 -109 -190 -88 -59 -121 -92 -170 -157 -101 -110 -84 -94 -79 -65 -42 -27 0 19 29 32 28 18 0 0 -11 -11 0 0 0 0 0 0 0 0 0 0 0 0 0 0 0 0 0 0 0 20 0 0 0 0 0 0 0 0 0 0 0 0 0 0 0 0 0 0 0 0 0 0 0 0 0 1…	[-30 -64 -42 -31 -29 -52 -61 -65 -66 -69 -44 -11 39 82 138 190 206 179 124 28 136 -202 -178 -151 -216 -432 -334 -135 -161 -28 -314 102 -233 125 83 173 44 126 142 85 44 -50 12 -19 -28 -37 0 -94 -61 -29 -59 -76 -33 -42 26 31 23 68 85 82 74 25 -19 -79 -80 -76 -34 0 34 45 48 26 0 -20 -21 -18 0 12 16 18 0 0 -12 0 0 0 13 0 0 0 0 0 0 0 0 0 0 0 0 0 0 0 0 0 0 0 0 0 0 0 0 0 0 0 0 0 0 0 0 0 20]
9	22	M	wave right	1	2	[0 10 20 30 40 50 60 70 80 90 100 110 120 130 140 150 160 170 180 190 200 210 220 230 240 250 260 270 280 290 300 310 320 330 340 350 360 370 380 390 400 410 420 430 440 450 460 470 480 490 500 510 520 530 540 550 560 570 580 590 600 610 620 630 640 650 660 670 680 690 700 710 720 730 740 750 760 770 780 790 800 810 820 830 840 850 860 870 880 890 900 910 920 930 940 950 960 970 980 990 1000 1010…	[5000 5004 5000 5005 5001 5013 5005 5016 5001 5012 5000 5016 5001 5005 4997 5013 5005 4988 4993 4984 4984 5000 5045 5152 5180 5181 5181 5181 5181 5152 5137 5133 5101 5080 5053 4941 4925 4933 4924 4916 4881 4901 4896 4889 4888 4896 4881 4904 4908 4940 4928 4916 4881 4920 4912 4909 4921 4924 4917 4925 4933 4940 4948 4948 4953 4949 4953 4965 4965 4952 4953 4956 4956 4960 4961 4964 4949 4944 4960 497…	[609 608 605 601 612 581 601 612 605 609 588 592 601 629 588 592 597 580 612 612 601 616 652 688 669 685 681 685 684 681 681 669 680 657 653 597 584 572 569 557 564 577 584 597 588 581 581 584 577 601 593 592 597 577 573 580 593 585 608 601 600 600 581 605 613 589 597 585 596 593 580 569 597 601 600 597 596 597 597 605 588 600 617 596 601 596 584 585 600 605 580 596 608 581 617 573 589 593 605 58…	[5493 5489 5477 5489 5480 5493 5493 5473 5492 5480 5473 5456 5457 5460 5441 5409 5437 5433 5432 5501 5565 5597 5668 5716 5749 5757 5757 5740 5753 5753 5748 5761 5752 5757 5748 5724 5628 5517 5493 5417 5385 5388 5421 5372 5361 5373 5377 5372 5373 5368 5380 5388 5384 5376 5392 5368 5413 5389 5401 5432 5441 5444 5468 5456 5469 5460 5456 5465 5472 5465 5460 5477 5468 5460 5492 5465 5476 5484 5480 552…	[5560 5540 5544 5544 5541 5545 5548 5544 5545 5557 5549 5516 5501 5501 5492 5493 5465 5457 5468 5497 5501 5588 5616 5676 5708 5716 5705 5700 5689 5680 5688 5692 5688 5677 5673 5656 5628 5612 5609 5613 5572 5533 5529 5516 5521 5465 5472 5457 5476 5485 5489 5485 5472 5448 5484 5469 5477 5489 5500 5496 5492 5504 5516 5525 5516 5529 5513 5524 5533 5536 5528 5532 5520 5536 5520 5541 5549 5517 5520 551…	[4572 4569 4568 4565 4568 4549 4564 4568 4569 4568 4581 4565 4553 4552 4549 4553 4541 4548 4573 4613 4668 4725 4904 5005 5037 5040 5040 5033 5024 5008 5001 4997 4984 4960 4912 4860 4729 4621 4609 4541 4489 4489 4489 4484 4477 4465 4472 4461 4477 4472 4473 4469 4469 4457 4473 4477 4477 4473 4505 4484 4492 4504 4516 4504 4504 4496 4505 4500 4493 4512 4508 4512 4512 4509 4512 4520 4528 4516 4516 452…	[7 3 19 11 10 2 38 35 14 47 19 10 34 18 31 15 43 18 7 18 30 19 31 22 14 34 15 27 26 34 23 15 34 35 23 35 34 23 11 23 27 19 30 18 34 31 26 27 10 0 38 0 6 15 6 26 10 55 34 3 38 22 10 15 10 15 18 34 23 10 15 23 2 26 31 18 26 34 38 23 23 31 50 19 23 38 31 19 26 7 39 22 31 50 2 26 19 19 18 2 26 27 27 19 23 35 42 3 19 11 38 18 43 30 30 38 26 10 35 22 10]	[6 2 0 19 19 26 19 18 15 30 6 11 31 22 7 10 27 31 3 22 14 39 26 30 2 23 2 34 26 23 26 3 6 46 18 14 42 22 22 26 19 22 18 0 22 38 27 6 15 18 26 26 34 35 15 30 39 31 34 15 14 1 47 30 18 18 34 10 10 15 59 6 10 10 54 18 22 10 34 19 11 19 15 39 0 0 34 19 3 19 35 2 14 22 15 31 0 0 30 30 0 23 0 15 34 15 3 22 7 19 50 6 43 3 27 26 18 0 42 34 2]	[34 38 34 35 38 39 27 38 27 31 42 38 35 39 46 35 42 38 34 39 35 144 388 504 488 468 452 384 412 421 404 409 424 389 376 27 50 42 47 46 38 43 54 42 42 34 43 38 38 31 38 43 47 89 64 38 38 10 30 42 47 31 46 38 39 42 43 50 39 38 30 35 38 39 50 35 38 46 35 46 35 39 42 42 26 38 42 43 27 38 46 43 42 46 31 39 39 43 42 39 50 38 38 39 35 43 34 42 42 38 50 43 34 35 31 27 39 18 38 38 42]	[27 30 26 22 30 31 31 27 26 26 31 22 26 26 31 51 23 23 31 26 26 30 26 34 23 26 14 26 30 22 19 18 26 26 19 22 27 26 23 26 19 30 15 27 15 26 30 22 10 23 27 30 26 27 30 31 34 26 39 26 31 26 27 35 26 26 34 34 38 14 30 31 27 34 23 26 34 23 22 14 30 15 22 34 22 26 26 35 30 26 30 22 18 26 22 31 23 26 26 19 30 30 6 23 26 26 22 27 22 19 26 19 30 27 22 34 27 30 30 18 26]	[27 34 30 26 23 23 31 26 19 26 23 23 23 19 26 22 30 22 26 30 23 7 26 22 18 27 30 27 31 26 26 30 27 22 31 22 26 27 27 30 22 22 27 27 26 34 30 27 22 27 30 27 27 22 19 30 30 26 30 18 19 26 31 30 22 22 27 22 26 34 23 42 27 26 30 30 26 30 23 26 26 23 27 30 27 30 19 23 30 34 23 30 23 30 22 34 26 22 23 23 26 27 23 23 27 34 26 23 26 30 34 27 22 19 26 23 31 26 26 23 27]	[3559 3563 3566 3570 3574 3573 3573 3572 3568 3554 3528 3494 3472 3425 3346 3231 3069 2882 2707 2542 2367 2217 2158 2197 2404 2590 2668 2686 2689 2709 2717 2705 2689 2678 2646 2582 2568 2526 2457 2390 2358 2385 2423 2472 2521 2586 2655 2723 2766 2832 2935 3055 3156 3268 3367 3465 3554 3620 3669 3682 3643 3606 3594 3575 3561 3550 3535 3510 3489 3481 3472 3467 3467 3471 3473 3473 3470 3470 3471 346…	[-119 -117 -116 -116 -114 -114 -117 -122 -127 -138 -161 -214 -289 -394 -531 -709 -875 -988 -1024 -1010 -968 -889 -765 -639 -573 -616 -658 -653 -632 -632 -644 -640 -641 -652 -655 -645 -675 -733 -814 -870 -869 -907 -949 -977 -1004 -1026 -1042 -992 -939 -868 -790 -688 -612 -527 -448 -370 -300 -241 -192 -158 -135 -120 -117 -123 -129 -140 -150 -153 -154 -150 -145 -140 -134 -130 -124 -117 -112 -109 -11…	[1219 1220 1220 1221 1220 1220 1219 1218 1217 1212 1193 1131 1028 936 857 772 619 291 -128 -514 -780 -933 -1028 -1125 -1321 -1507 -1646 -1715 -1747 -1778 -1810 -1798 -1760 -1738 -1702 -1657 -1592 -1544 -1458 -1267 -999 -872 -731 -569 -408 -222 5 268 483 685 790 854 915 987 1028 1054 1089 1125 1168 1202 1220 1229 1232 1226 1220 1213 1207 1201 1197 1198 1198 1198 1199 1201 1204 1204 1201 1198 1197 …	[4894 4904 4907 4923 4928 4916 4939 4980 5013 5037 5084 5290 5523 5975 6628 7516 8173 8483 8716 9076 9453 9581 9346 8890 8511 8809 9380 9555 9507 9551 9779 9738 9641 9686 9693 9701 9722 10103 10493 10290 9508 9332 9191 8990 8873 8792 8751 8361 8058 7768 7517 7111 6906 6737 6525 6292 6140 6008 5927 5792 5455 5171 5087 5031 5011 5045 5053 4951 4847 4775 4678 4599 4548 4524 4481 4415 4335 4302 4331 …	[8864 8868 8864 8859 8851 8855 8837 8806 8783 8735 8559 7790 6953 5899 4862 3725 2645 1413 231 -716 -1163 -1611 -2796 -4539 -6907 -8023 -8294 -8541 -8827 -8963 -8882 -8863 -8744 -8542 -8299 -8010 -7497 -6540 -5083 -3709 -2759 -2097 -1406 -798 -202 389 1100 2023 3021 4052 4570 5018 5426 5953 6345 6652 7007 7389 7793 8175 8546 8787 8855 8841 8809 8739 8688 8701 8727 8774 8826 8864 8897 8924 8961 89…	[-12005 -11988 -11981 -11969 -11963 -11969 -11972 -11980 -11992 -12050 -12207 -12673 -13056 -13451 -13717 -13815 -13877 -13946 -13809 -13391 -12814 -12340 -12156 -12104 -11769 -11105 -10496 -10151 -9952 -9800 -9653 -9706 -9898 -10022 -10192 -10358 -10694 -10911 -11205 -11767 -12529 -12820 -13074 -13337 -13510 -13644 -13704 -13894 -13915 -13840 -13816 -13818 -13674 -13391 -13145 -12900 -12576 -122…	[-4667 -4694 -4715 -4740 -4764 -4754 -4756 -4749 -4727 -4643 -4508 -4378 -4371 -4125 -3567 -2685 -1442 -18 1306 2497 3680 4665 5048 4722 3126 1770 1215 1074 1038 912 858 928 1030 1106 1307 1698 1833 2129 2632 3215 3666 3547 3325 3017 2672 2200 1685 1187 864 356 -416 -1323 -2081 -2879 -3580 -4265 -4846 -5236 -5486 -5491 -5203 -4953 -4867 -4758 -4674 -4615 -4530 -4373 -4240 -4183 -4121 -4092 -4087 …	[0 0 0 0 -34 -19 -33 -10 -90 -152 -265 -300 -297 -329 -300 -267 -13 186 339 312 273 274 423 383 70 -207 24 177 117 -26 -103 47 0 0 -39 139 170 121 -130 -97 164 113 100 141 105 204 13 234 59 115 -76 17 0 -46 -79 -104 -191 -166 -221 -209 -66 -76 -115 -66 -22 0 0 53 59 38 33 26 19 0 -15 -25 -23 -24 -37 0 20 16 23 13 29 25 103 -82 -41 0 15 -30 0 -11 0 -46 0 23 33 18 -13 0 -12 0 0 -21 0 0 32 0 29 12 0…	[12 -18 0 0 0 0 0 -10 -37 -70 -211 -243 -240 -318 -433 -387 -420 -382 -331 -273 -301 -311 -560 88 -71 -333 -90 61 59 -90 -108 -28 -28 45 -52 -51 108 -133 -208 -417 -121 -85 -150 -86 -123 -100 -119 -109 -194 -242 -251 -223 -223 -288 -220 -168 -139 -98 -73 -57 0 -14 -27 -10 -16 0 0 10 12 0 0 0 -11 -21 0 0 10 0 -11 0 0 10 0 0 10 17 -22 -16 -28 0 0 0 0 24 0 -14 0 0 16 14 0 0 0 0 11 0 0 0 0 11 0 0 0 0…	[11 0 0 0 -16 0 -17 -15 25 125 277 298 139 149 114 15 38 -21 -77 -175 -136 -12 -235 382 -257 -420 -27 204 80 0 -21 0 15 -61 -10 -114 82 -70 -100 165 42 21 0 -16 -28 -103 -125 -44 91 137 30 37 -18 103 68 54 23 -18 -32 0 45 49 33 17 0 -33 -44 -27 -21 0 0 0 0 0 0 0 0 -13 -34 -37 -30 -26 -17 0 13 48 80 -13 0 -31 -54 -73 -56 -20 35 48 41 29 0 0 0 -10 -24 0 20 0 10 -23 0 0 0 0 0 19 11 0 0 0 0 0 0]
7	23	M	wave right	1	1	[0 10 20 30 40 50 60 70 80 90 100 110 120 130 140 150 160 170 180 190 200 210 220 230 240 250 260 270 280 290 300 310 320 330 340 350 360 370 380 390 400 410 420 430 440 450 460 470 480 490 500 510 520 530 540 550 560 570 580 590 600 610 620 630 640 650 660 670 680 690 700 710 720 730 740 750 760 770 780 790 800 810 820 830 840 850 860 870 880 890 900 910 920 930 940 950 960 970 980 990 1000 1010…	[5156 5161 5152 5157 5164 5153 5156 5156 5160 5160 5165 5161 5156 5165 5164 5164 5165 5161 5169 5172 5164 5164 5165 5164 5165 5161 5164 5164 5181 5224 5248 5264 5280 5280 5277 5281 5285 5296 5292 5285 5269 5241 5244 5236 5240 5244 5181 5181 5181 5181 5181 5181 5176 5172 5161 5164 5156 5157 5152 5152 5133 5112 5096 5096 5088 5089 5088 5088 5088 5093 5092 5089 5100 5096 5096 5096 5100 5108 5108 510…	[588 608 573 596 589 605 604 596 596 600 596 596 601 597 589 589 568 584 597 600 565 568 608 605 592 597 597 601 597 597 589 596 621 637 633 677 669 653 661 644 625 616 640 625 620 620 617 609 620 612 624 608 613 609 612 620 605 593 597 608 612 613 596 589 596 604 601 605 608 589 597 589 609 601 600 589 605 600 597 593 593 609 609 585 600 601 593 588 605 597 604 600 601 593 593 597 600 593 588 58…	[5624 5628 5636 5621 5636 5637 5645 5632 5621 5637 5641 5632 5625 5632 5632 5625 5637 5641 5640 5636 5629 5628 5616 5617 5628 5604 5600 5612 5657 5733 5753 5761 5793 5821 5841 5833 5805 5821 5797 5817 5785 5713 5716 5708 5713 5708 5693 5676 5684 5684 5665 5685 5664 5664 5656 5645 5657 5652 5672 5640 5649 5620 5612 5601 5609 5593 5589 5577 5589 5596 5600 5600 5600 5588 5597 5596 5604 5605 5608 561…	[5621 5621 5605 5617 5629 5621 5617 5621 5624 5617 5621 5628 5624 5629 5621 5632 5629 5628 5637 5633 5621 5632 5624 5617 5633 5605 5609 5613 5677 5753 5761 5757 5772 5764 5769 5757 5777 5777 5764 5756 5716 5673 5677 5677 5680 5660 5656 5645 5636 5628 5632 5625 5621 5608 5609 5624 5613 5621 5621 5605 5597 5596 5592 5569 5573 5592 5572 5561 5577 5584 5573 5584 5588 5588 5581 5592 5589 5581 5577 558…	[8191 8191 5169 8191 8191 8191 8191 8191 8191 8191 8191 8191 8191 8191 8191 8191 8191 8191 8191 8191 8191 8191 8191 8191 8191 8191 8191 8191 4881 4960 4992 4969 4992 5000 5000 5001 5001 5004 5012 8191 8191 8191 8191 8191 8191 8191 8191 8191 8191 8191 8191 8191 8191 8191 8191 8191 8191 8191 8191 8191 4853 8191 8191 8191 8191 8191 8191 8191 8191 8191 8191 8191 8191 8191 8191 8191 8191 8191 8191 819…	[18 19 2 27 18 23 19 30 30 35 30 7 23 46 6 2 14 14 39 14 19 34 50 19 30 31 22 2 38 26 18 14 50 35 35 26 31 3 2 14 26 35 23 14 46 18 27 26 18 10 19 39 14 50 34 7 14 22 11 10 26 46 15 34 39 19 15 42 43 18 34 26 23 54 35 34 11 26 38 3 27 14 10 39 22 11 10 19 35 39 23 22 11 35 3 19 23 11 34 27 14 39 23 38 34 38 34 19 11 7 68 19 35 23 31 26 23 27 15 14 23]	[30 14 2 23 0 11 2 26 10 18 39 7 26 19 11 19 10 23 38 10 3 15 26 26 23 19 43 22 18 14 18 2 0 30 31 3 26 31 2 19 0 23 1 0 18 6 34 18 30 23 3 43 23 6 7 7 26 22 14 0 23 18 6 19 10 31 34 3 3 22 7 15 14 18 26 18 39 47 23 26 18 22 11 23 18 2 27 15 15 30 26 50 2 22 14 18 23 6 42 15 39 19 26 10 6 11 22 18 31 30 3 19 34 14 34 34 19 27 18 19 31]	[64 58 42 64 73 62 68 72 62 63 64 58 68 68 68 65 65 68 64 63 64 64 68 65 64 64 72 64 46 50 38 42 35 38 42 38 38 46 39 69 64 59 68 65 69 59 68 55 64 64 64 62 62 59 65 54 62 62 68 62 39 55 64 64 68 59 72 64 68 50 72 69 65 69 81 68 68 64 64 64 72 59 63 51 64 64 59 68 59 68 64 68 65 55 64 65 64 68 69 64 63 69 64 65 55 62 59 65 63 68 68 63 77 63 64 55 62 59 64 65 64]	[27 27 34 23 26 26 22 26 23 34 38 26 18 26 27 27 23 22 34 23 26 34 26 23 35 34 30 26 27 26 35 31 31 30 11 30 38 30 23 27 27 18 27 31 19 19 2 27 23 23 30 26 30 27 22 23 27 19 22 14 23 23 22 22 27 34 26 23 22 18 23 26 2 22 22 26 23 31 22 26 26 34 26 19 18 31 31 26 23 26 26 23 27 26 34 26 26 30 30 26 34 34 38 34 22 34 22 27 27 26 26 14 34 22 18 26 23 19 31 22 19]	[19 30 30 19 26 42 27 23 31 23 26 38 27 18 27 31 27 26 30 22 35 27 31 31 26 34 26 26 23 23 23 23 26 27 38 35 27 27 26 30 26 23 15 23 19 22 23 23 27 27 19 27 23 30 27 23 31 26 34 27 26 23 23 30 30 30 26 26 22 23 27 34 30 19 26 23 27 15 23 30 34 23 22 26 26 34 23 23 22 26 26 23 23 19 30 22 26 23 30 31 23 22 27 30 26 27 34 22 31 26 30 27 22 22 27 26 23 30 27 27 26]	[3742 3743 3745 3745 3746 3746 3747 3748 3751 3754 3756 3755 3735 3678 3605 3507 3402 3292 3172 3051 2920 2788 2662 2566 2494 2442 2423 2432 2481 2628 2921 3249 3432 3538 3626 3687 3702 3685 3620 3454 2967 2653 2478 2346 2310 2323 2362 2414 2460 2522 2616 2734 2882 3040 3194 3374 3549 3644 3752 3826 3862 3888 3915 3932 3929 3918 3911 3901 3893 3891 3888 3888 3886 3887 3890 3891 3890 3888 3888 388…	[-141 -139 -138 -138 -139 -141 -142 -140 -138 -136 -134 -137 -158 -213 -289 -377 -470 -571 -683 -798 -905 -972 -978 -939 -917 -927 -948 -975 -1006 -1023 -1071 -1142 -1179 -1183 -1188 -1199 -1203 -1207 -1216 -1205 -1200 -1187 -1195 -1184 -1168 -1159 -1154 -1175 -1194 -1216 -1210 -1148 -1039 -907 -788 -656 -488 -397 -308 -234 -169 -115 -86 -74 -84 -116 -139 -159 -170 -172 -170 -162 -152 -143 -137 -…	[1268 1267 1267 1266 1266 1266 1265 1266 1267 1267 1267 1269 1261 1225 1170 1092 994 872 727 554 326 50 -220 -378 -457 -497 -504 -499 -531 -656 -1001 -1507 -1696 -1752 -1766 -1808 -1785 -1739 -1734 -1599 -1137 -915 -794 -713 -718 -683 -623 -548 -435 -160 294 737 992 1106 1201 1256 1261 1280 1325 1353 1368 1388 1392 1387 1368 1340 1322 1306 1298 1301 1303 1304 1305 1305 1306 1304 1302 1302 1302 13…	[6139 6131 6125 6121 6135 6152 6161 6161 6152 6144 6143 6168 6253 6364 6540 6630 6715 6844 7091 7452 7894 8268 8445 8372 8370 8539 8693 8855 9098 9336 9730 10141 10091 9830 9533 9434 9350 9363 9669 9997 10607 10637 10538 10344 10268 10180 10071 10094 10058 9981 9857 9724 9555 9239 9155 8866 8327 8001 7895 7648 7277 7005 6892 6851 6878 7000 7124 7183 7215 7228 7204 7115 7027 6960 6918 6883 6872 68…	[8474 8477 8478 8476 8465 8447 8438 8448 8456 8461 8467 8463 8337 7961 7383 6686 5871 4914 3853 2744 1631 670 -97 -570 -735 -630 -450 -320 -514 -1628 -3922 -5877 -6542 -7068 -7485 -7672 -7710 -7573 -7139 -6338 -3232 -1166 428 961 1014 942 828 896 1125 1651 2435 3316 4088 4772 5387 5927 6521 7074 7553 7996 8458 8839 8936 8897 8711 8412 8130 7944 7862 7895 7922 8008 8088 8149 8188 8197 8196 8187 81…	[-11237 -11236 -11233 -11234 -11233 -11235 -11235 -11224 -11216 -11207 -11196 -11192 -11289 -11629 -12073 -12631 -13188 -13698 -14078 -14268 -14260 -14111 -13940 -13867 -13755 -13573 -13452 -13372 -13297 -13239 -12581 -11217 -10625 -10334 -10122 -9934 -9936 -10054 -10238 -10778 -12048 -12312 -12180 -12136 -12118 -12218 -12405 -12461 -12566 -12664 -12748 -12735 -12664 -12593 -12248 -11925 -11687 -…	[-5715 -5722 -5733 -5738 -5740 -5745 -5748 -5755 -5771 -5789 -5801 -5789 -5690 -5413 -5040 -4497 -3866 -3134 -2265 -1341 -313 709 1663 2391 2938 3302 3424 3331 2933 1827 -287 -2289 -3303 -3882 -4367 -4680 -4781 -4726 -4378 -3489 -575 1531 2975 3635 3890 3825 3529 3236 2846 2391 1685 835 -255 -1307 -2360 -3537 -4471 -5175 -5701 -6025 -6145 -6256 -6384 -6481 -6515 -6542 -6554 -6546 -6522 -6504 -648…	[0 0 0 0 0 14 20 19 0 0 -64 -191 -332 -272 -285 -193 -183 -125 -72 -29 133 302 431 533 453 304 266 180 40 -16 96 -68 -51 -28 13 -16 0 -18 -108 -208 0 138 53 164 181 233 232 200 306 448 307 255 112 162 51 -116 -55 -104 -162 -179 -137 -184 -230 -182 -91 -25 26 55 73 57 57 24 14 0 0 -18 0 0 28 0 21 0 0 0 -16 0 0 -12 0 0 0 0 0 0 0 0 0 0 13 21 0 -45 68 86 -17 -52 -31 0 26 0 -19 -18 0 0 0 0 0 12 22 0 0]	[0 0 0 0 0 0 0 0 0 0 -21 -72 -145 -165 -205 -207 -268 -286 -313 -338 -250 -203 -145 -120 -102 -67 -36 -114 -224 -334 -298 45 -213 -113 -166 -222 -132 -76 -60 56 -347 -202 -305 -125 -44 -31 -33 -62 0 -22 -114 -195 -200 -210 -198 -296 -233 -234 -212 -171 -153 -141 -127 -59 0 -14 0 32 40 15 -11 -18 -20 0 0 0 0 0 0 0 0 0 0 0 0 0 0 0 0 0 0 0 0 0 0 0 0 0 0 0 18 0 -18 46 15 -30 -15 12 0 0 0 0 0 0 0 0 0 …	[0 0 0 0 0 0 0 0 0 0 31 70 145 152 118 76 34 13 0 0 -67 -113 -159 -160 -77 69 151 204 127 337 10 -459 -115 -33 -184 -227 -195 -187 -198 -112 -178 -16 212 349 181 116 -38 -55 -37 -18 -20 -14 -54 -85 -92 -144 -99 -60 0 45 138 177 134 78 29 -33 -72 -87 -57 -26 -10 0 24 11 13 0 -10 0 0 0 0 0 0 0 0 0 0 0 0 -13 -13 -15 0 11 0 21 0 0 0 -21 -20 0 16 0 -36 0 -13 0 33 11 0 -12 -20 0 13 0 18 0 -16 -12 -13]
3	24	F	fist	1	1	[0 10 20 30 40 50 60 70 80 90 100 110 120 130 140 150 160 170 180 190 200 210 220 230 240 250 260 270 280 290 300 310 320 330 340 350 360 370 380 390 400 410 420 430 440 450 460 470 480 490 500 510 520 530 540 550 560 570 580 590 600 610 620 630 640 650 660 670 680 690 700 710 720 730 740 750 760 770 780 790 800 810 820 830 840 850 860 870 880 890 900 910 920 930 940 950 960 970 980 990 1000 1010…	[5009 5025 5005 5025 5028 5005 5021 5012 5024 5052 5073 5100 5108 5108 5109 5109 5069 5069 5057 5041 5005 4985 4856 4696 4341 3953 3676 3525 3456 3413 3392 3376 3396 3444 3452 3500 3532 3512 3516 3552 3556 3573 3584 3568 3572 3577 3605 3593 3604 3613 3657 3705 3872 4165 4624 4849 4936 4977 4992 4988 4980 4972 4981 4981 4988 4984 4989 4992 4989 4989 4988 4977 4988 4985 4992 4989 4992 4996 4989 499…	[556 548 564 576 580 561 588 557 557 593 549 572 560 536 548 565 537 548 556 557 520 521 517 541 544 517 520 520 532 536 560 568 564 577 580 588 584 589 576 609 565 580 576 572 565 572 592 577 572 549 556 565 553 541 533 549 572 576 585 576 561 588 576 577 584 564 577 585 581 581 584 576 576 613 576 600 573 576 589 565 584 557 580 593 588 580 588 581 589 585 581 589 588 589 585 588 581 577 592 58…	[5509 5520 5524 5504 5501 5512 5501 5513 5513 5540 5552 5557 5541 5553 5549 5544 5492 5473 5477 5469 5492 5449 5256 5061 4773 1285 984 928 893 909 881 880 848 872 876 864 869 860 893 884 896 888 896 897 916 916 917 924 921 932 1004 1077 1180 1952 5149 5360 5456 5504 5517 5512 5492 5488 5496 5485 5484 5484 5469 5481 5465 5464 5460 5453 5473 5473 5469 5489 5480 5496 5477 5521 5485 5473 5485 5496 54…	[5516 5512 5497 5509 5504 5517 5517 5516 5544 5541 5556 5576 5609 5609 5608 5596 5557 5552 5549 5533 5516 5476 5397 5145 4536 3940 3705 3673 3604 3596 3553 3584 3597 3624 3636 3656 3677 3712 3712 3716 3749 3796 3781 3780 3821 3820 3801 3809 3840 3828 3820 3800 3817 4009 4592 5033 5261 5349 5380 5396 5392 5388 5384 5397 5388 5385 5392 5412 5376 5396 5400 5412 5412 5408 5417 5408 5425 5417 5413 540…	[4605 4621 4612 4612 4617 4612 4617 4613 4641 4645 4657 4661 4664 4668 4673 4669 4652 4612 4629 4632 4633 4597 4433 4269 3976 3561 3312 3249 3200 3157 3161 3125 3117 3069 3133 3172 3185 3193 3213 3221 3248 3273 3292 3264 3284 3281 3316 3288 3340 3341 3457 3529 3737 3937 4064 4333 4489 4520 4577 4572 4584 4577 4572 4569 4569 4572 4561 4569 4565 4561 4568 4580 4577 4564 4568 4589 4576 4584 4577 458…	[7 42 22 22 19 34 6 18 22 34 18 19 2 18 54 38 19 51 26 1 34 38 14 7 2 39 42 23 0 14 34 19 14 6 34 22 18 14 2 26 2 11 0 18 18 26 26 22 14 23 7 39 2 34 22 19 22 15 2 18 27 46 46 42 23 42 10 2 30 34 7 6 23 31 22 22 18 22 18 30 10 26 15 42 43 23 34 34 18 35 51 26 26 34 26 34 11 23 14 46 38 2 22 35 23 7 31 34 22 26 23 15 30 38 22 26 26 30 19 11 18]	[34 26 7 30 3 2 27 34 31 10 22 19 19 14 31 23 43 2 0 2 50 31 26 30 18 26 18 23 7 14 14 38 10 18 34 11 30 38 6 23 18 38 10 27 22 30 19 6 14 7 2 34 18 27 22 3 26 34 46 15 34 6 14 51 34 30 46 27 68 11 31 38 38 38 11 39 10 26 19 18 15 22 3 31 2 26 42 22 15 0 42 11 38 18 0 38 23 15 26 35 14 23 18 43 11 35 15 42 18 18 3 0 10 38 3 3 6 34 10 2 35]	[46 43 26 43 43 42 30 43 39 42 43 42 39 35 38 39 50 35 34 39 38 55 35 38 38 1220 1057 1017 1056 1056 1012 981 945 941 941 956 965 960 969 968 976 980 956 985 989 988 993 1000 1008 1009 1112 1136 1252 1273 27 35 42 34 31 38 39 39 43 38 31 38 35 38 34 31 38 42 50 42 38 39 42 30 38 38 43 46 38 38 38 50 35 34 39 38 38 39 34 34 34 35 35 39 39 50 39 39 42 38 42 31 35 39 34 35 42 27 35 38 43 30 39 38 39…	[34 23 27 23 27 23 30 27 27 34 38 30 34 27 31 19 27 27 30 31 30 26 18 23 18 30 27 23 26 30 31 34 26 30 27 34 31 30 30 30 19 34 19 31 22 30 35 31 31 30 26 26 30 27 22 27 30 27 26 22 26 27 30 35 23 19 27 22 34 26 26 26 27 11 19 23 27 34 30 26 27 23 34 22 23 31 34 27 39 35 19 26 23 27 26 30 23 34 30 30 23 27 22 23 27 22 19 19 27 22 26 27 34 19 34 23 22 26 34 26 30]	[30 34 27 31 23 27 34 27 26 30 27 23 35 23 26 27 30 30 23 26 18 23 31 23 34 26 26 31 27 30 22 34 26 27 30 27 22 22 31 35 26 26 26 42 22 38 23 27 19 19 22 26 23 23 23 30 19 27 19 22 23 27 23 34 23 34 19 18 19 23 23 34 27 23 34 18 30 30 19 23 23 22 23 34 27 14 23 31 30 30 22 30 26 23 34 30 23 31 30 30 26 26 18 26 27 31 26 23 23 26 23 18 26 26 34 30 26 31 26 23 19]	[3723 3723 3723 3723 3723 3726 3725 3725 3729 3716 3680 3597 3495 3366 3216 3057 2894 2719 2555 2401 2262 2161 2086 2018 1995 1971 1954 1935 1929 1919 1898 1882 1863 1854 1853 1851 1853 1853 1847 1835 1833 1832 1833 1835 1837 1837 1838 1839 1841 1848 1857 1871 1882 1892 1906 1923 1954 1982 2014 2060 2117 2205 2310 2420 2547 2685 2814 2927 3029 3133 3220 3310 3377 3444 3529 3608 3658 3681 3696 369…	[-113 -113 -114 -114 -114 -114 -113 -111 -111 -125 -169 -242 -328 -418 -503 -598 -697 -770 -821 -832 -816 -785 -739 -699 -694 -671 -682 -685 -657 -632 -612 -583 -561 -549 -548 -546 -548 -547 -546 -541 -538 -538 -541 -546 -548 -549 -549 -549 -547 -555 -562 -558 -585 -618 -617 -615 -598 -567 -580 -581 -563 -593 -580 -556 -546 -546 -513 -475 -440 -406 -370 -339 -286 -229 -175 -119 -76 -59 -60 -70 -8…	[1174 1174 1175 1175 1175 1174 1175 1173 1170 1177 1155 1112 1050 963 849 705 546 347 129 -83 -270 -397 -468 -524 -557 -589 -666 -709 -739 -752 -812 -832 -858 -874 -872 -873 -865 -865 -872 -876 -877 -876 -874 -872 -870 -871 -868 -866 -867 -866 -857 -792 -739 -618 -531 -455 -348 -253 -196 -150 -108 -46 47 120 193 291 385 471 556 650 729 805 860 913 978 1043 1094 1128 1142 1136 1123 1117 1118 1120 …	[5451 5454 5456 5460 5463 5473 5467 5439 5446 5542 5714 5877 6025 6062 6011 6082 6343 6557 6858 7081 7268 7374 7296 7250 7351 7342 7720 7921 7898 7815 7983 7931 7943 7964 7950 7948 7920 7915 7944 7954 7948 7940 7949 7964 7964 7973 7954 7943 7940 7979 7910 7574 7496 7179 6744 6375 5783 5293 5253 5039 4871 4984 4662 4506 4488 4602 4488 4427 4427 4521 4591 4760 4617 4528 4553 4554 4538 4584 4707 479…	[8153 8152 8156 8153 8150 8141 8150 8154 8124 8124 7827 7376 6786 6130 5416 4543 3680 2833 2041 1364 774 316 -42 -328 -448 -681 -937 -1042 -1379 -1598 -1966 -2227 -2453 -2583 -2580 -2594 -2544 -2556 -2572 -2577 -2600 -2595 -2556 -2518 -2500 -2487 -2498 -2494 -2506 -2470 -2381 -2113 -1640 -897 -399 -62 412 715 1071 1191 1273 1641 1931 2161 2341 2834 3264 3622 4113 4676 5175 5629 6186 6567 7065 759…	[-11760 -11759 -11758 -11756 -11756 -11750 -11749 -11758 -11759 -11763 -11972 -12384 -12879 -13446 -14007 -14452 -14651 -14688 -14509 -14214 -13839 -13518 -13319 -13097 -12966 -12870 -12624 -12449 -12410 -12390 -12189 -12120 -12004 -11936 -11941 -11929 -11962 -11961 -11919 -11866 -11857 -11856 -11865 -11870 -11879 -11877 -11892 -11901 -11910 -11929 -12016 -12261 -12399 -12620 -12886 -13111 -13437…	[-5826 -5828 -5823 -5826 -5828 -5844 -5838 -5841 -5873 -5775 -5585 -5113 -4495 -3650 -2603 -1400 -114 1292 2595 3794 4849 5588 6149 6651 6789 6959 6971 7045 7081 7161 7229 7327 7432 7475 7482 7499 7493 7496 7527 7598 7611 7622 7611 7601 7594 7590 7584 7582 7567 7508 7471 7501 7472 7539 7534 7477 7367 7236 6983 6644 6191 5407 4604 3661 2809 1415 345 -399 -1243 -2071 -2745 -3407 -3962 -4340 -4881 -…	[0 0 0 0 0 0 0 -46 -132 -240 -376 -355 -367 -311 -174 -72 14 198 195 300 332 311 213 248 92 127 119 -26 -11 45 -25 22 32 79 -152 0 65 -170 -42 71 23 0 -40 -28 0 -20 19 0 32 0 0 21 -34 110 0 58 83 183 158 271 389 120 225 103 74 -97 -214 -159 -195 -165 -58 -117 -59 -74 -166 -188 -171 -143 -117 -78 -43 -30 -10 51 60 40 24 0 -19 -24 -26 -17 0 0 -15 -19 -23 -23 -15 -16 -12 0 0 0 0 0 0 0 0 0 -11 -10 -1…	[0 0 0 0 -10 0 0 -16 -36 -102 -160 -210 -265 -325 -347 -348 -341 -274 -277 -220 -174 -137 -165 -37 -104 -184 129 -59 41 0 -20 -28 -54 -44 -31 16 -65 -24 -14 -49 -59 -34 -37 -22 -23 -35 -28 -22 -34 -43 56 -60 -108 -80 12 -62 -92 -36 -39 -50 -90 -161 -163 -239 -221 -294 -276 -218 -207 -134 -95 -91 -64 -79 -91 -63 -52 -30 -20 0 0 0 -11 0 0 0 0 0 0 0 0 0 0 0 0 0 0 0 0 0 0 0 0 0 0 0 -10 0 0 0 0 0 0 0 …	[0 0 0 0 0 0 0 31 31 124 98 106 48 0 0 -84 -49 -136 -104 -105 -96 -140 -116 0 -14 41 0 38 -23 70 -81 26 -19 -34 43 -10 0 84 0 -13 -10 0 0 0 0 0 -12 0 0 -33 -79 45 -102 66 0 -14 108 -46 -71 -76 -180 -82 -116 -25 -79 -16 71 0 48 36 37 30 35 44 54 77 81 93 61 17 -18 -24 0 18 26 11 0 -18 -27 -13 0 18 35 23 0 0 0 0 14 18 12 0 0 0 0 0 0 0 0 0 0 0 10 0 0 0 0 0 12 10 0]
8	59	M	wave right	1	1	[0 10 20 30 40 50 60 70 80 90 100 110 120 130 140 150 160 170 180 190 200 210 220 230 240 250 260 270 280 290 300 310 320 330 340 350 360 370 380 390 400 410 420 430 440 450 460 470 480 490 500 510 520 530 540 550 560 570 580 590 600 610 620 630 640 650 660 670 680 690 700 710 720 730 740 750 760 770 780 790 800 810 820 830 840 850 860 870 880 890 900 910 920 930 940 950 960 970 980 990 1000 1010…	[5060 5057 5061 5061 5057 5060 5068 5064 5060 5056 5060 5061 5061 5061 5057 5057 5084 5076 5077 5076 5076 5084 5092 5092 5093 5093 5104 5089 5096 5108 5144 5169 5181 5181 5216 5209 5213 5181 5181 5209 5216 5209 5177 5093 5001 4997 4992 4984 4984 4988 4985 4980 4977 4984 4980 4992 4972 4992 4993 4996 5012 5004 5016 5004 5029 5025 5029 5037 5036 5040 5036 5045 5044 5036 5040 5021 5048 5036 5044 504…	[589 600 604 589 596 601 588 600 592 600 585 589 585 584 601 597 589 588 593 597 585 592 572 580 601 584 589 593 573 589 569 573 572 585 588 601 588 613 596 608 596 597 592 584 588 584 589 601 585 624 576 604 604 588 573 585 588 601 585 585 581 601 576 596 600 600 564 597 589 585 596 576 573 581 585 577 585 592 596 597 596 581 593 584 588 576 589 584 597 613 589 600 597 585 588 584 593 605 584 58…	[5273 5273 5276 5281 5296 5289 5281 5269 5273 5280 5276 5285 5276 5292 5273 5265 5293 5297 5293 5321 5365 5353 5348 5356 5361 5377 5340 5369 5356 5361 5389 5408 5417 5417 5405 5421 5421 5384 5372 5361 5368 5405 5396 5368 5305 5297 5297 5304 5300 5276 5249 5260 5249 5244 5256 5248 5237 5248 5252 5248 5253 5249 5248 5257 5273 5261 5268 5272 5276 5273 5280 5296 5300 5288 5277 5288 5293 5292 5288 529…	[5548 5537 5544 5541 5545 5541 5540 5545 5549 5549 5540 5540 5553 5545 5556 5549 5560 5564 5569 5572 5573 5581 5585 5588 5577 5585 5588 5581 5588 5589 5620 5640 5653 5684 5693 5681 5680 5661 5633 5640 5641 5656 5641 5628 5593 5592 5584 5568 5568 5565 5548 5532 5529 5541 5537 5525 5533 5525 5536 5540 5540 5540 5540 5540 5548 5548 5557 5540 5537 5556 5561 5565 5561 5556 5557 5564 5564 5568 5561 556…	[4613 4616 4613 4612 4625 4621 4616 4617 4621 4609 4620 4617 4617 4621 4613 4620 4617 4637 4664 4680 4696 4701 4705 4713 4712 4732 4705 4704 4704 4717 4740 4768 4781 4784 4809 4829 4804 4797 4772 4760 4753 4781 4756 4705 4653 4641 4633 4637 4644 4633 4628 4592 4588 4585 4572 4581 4585 4581 4592 4584 4589 4588 4597 4605 4593 4600 4605 4613 4601 4612 4613 4629 4612 4621 4621 4621 4616 4609 4617 462…	[6 27 23 18 31 22 31 26 10 38 18 19 6 23 27 7 18 31 35 26 43 27 11 6 19 34 11 18 0 14 50 23 19 51 34 6 51 7 27 43 46 35 6 14 10 2 38 2 18 38 6 0 10 30 34 19 11 23 22 42 38 42 30 31 22 10 31 19 26 19 22 19 34 30 19 23 34 23 15 23 31 22 18 27 35 31 31 23 14 26 27 31 50 19 35 30 34 10 34 31 11 22 34 15 26 0 2 19 34 15 42 31 26 6 19 46 0 23 39 26 10]	[2 11 38 7 26 22 46 35 19 22 14 18 18 15 6 22 23 39 3 19 18 23 38 0 30 22 23 11 62 30 14 7 0 18 6 14 19 38 22 34 7 10 22 38 22 22 19 14 22 27 23 0 10 26 72 14 38 23 26 2 14 23 43 23 14 0 27 27 31 14 22 35 10 19 11 10 26 22 10 7 27 11 38 6 34 0 30 26 34 18 10 22 22 14 31 11 19 19 38 14 26 11 34 34 15 14 31 30 22 19 0 42 26 18 10 19 15 11 18 18 27]	[42 46 46 43 47 43 39 35 42 35 38 39 39 54 43 39 42 42 39 35 34 47 31 42 42 42 39 46 42 42 43 39 43 31 39 35 39 42 39 39 39 42 39 58 50 39 39 39 43 46 38 54 46 39 51 54 72 64 88 73 76 85 85 77 85 73 68 69 89 88 50 38 50 39 42 35 46 39 51 43 34 39 38 34 42 50 39 50 50 35 39 42 50 46 38 39 38 38 42 39 42 39 46 42 42 43 38 46 46 47 43 43 42 34 38 38 38 42 35 35 38]	[22 23 30 23 30 23 18 22 30 34 27 22 38 31 27 26 19 30 26 34 23 19 34 27 30 34 42 26 30 30 27 34 18 19 26 34 22 27 26 23 34 26 26 26 26 27 27 27 23 31 34 34 30 34 31 27 27 26 27 23 23 26 19 38 22 30 26 35 34 30 30 30 27 22 26 27 30 23 30 34 30 27 22 22 15 35 26 27 19 27 30 26 19 22 23 23 27 23 26 23 34 27 7 34 23 26 22 34 38 23 27 26 26 30 23 23 19 30 27 31 42]	[27 23 15 19 30 27 27 26 26 22 19 34 19 26 27 23 22 34 30 27 27 26 23 26 26 26 22 26 23 27 15 23 19 23 34 26 26 27 23 34 10 30 22 30 23 23 38 26 23 27 23 26 22 18 34 18 22 23 26 30 23 26 26 34 27 23 26 27 30 19 31 26 27 27 30 34 30 27 23 22 22 27 39 27 18 27 27 23 22 22 27 23 26 26 22 30 23 22 26 23 31 30 30 19 30 30 26 27 23 26 27 31 15 26 27 22 30 27 23 26 19]	[3765 3767 3767 3767 3767 3767 3767 3767 3766 3767 3768 3769 3771 3774 3788 3777 3712 3667 3599 3526 3455 3366 3252 3124 2985 2824 2668 2532 2419 2376 2421 2534 2680 2851 2993 3133 3207 3257 3287 3302 3291 3250 3219 3155 3051 2893 2751 2613 2513 2434 2394 2416 2464 2526 2613 2732 2894 3053 3206 3329 3437 3531 3596 3688 3756 3804 3862 3983 4033 4033 4017 4003 4014 4022 4018 4011 3993 3970 3947 392…	[-102 -102 -102 -103 -104 -104 -104 -104 -103 -104 -104 -103 -104 -104 -121 -168 -232 -327 -426 -535 -664 -811 -939 -1049 -1138 -1173 -1192 -1176 -1153 -1135 -1120 -1116 -1100 -1109 -1090 -1053 -1010 -965 -933 -917 -912 -984 -1022 -1084 -1128 -1185 -1221 -1240 -1266 -1264 -1248 -1258 -1284 -1308 -1299 -1271 -1204 -1107 -1018 -941 -859 -779 -709 -603 -515 -440 -390 -324 -267 -216 -146 -90 -69 -83 …	[1174 1174 1174 1174 1174 1175 1174 1174 1175 1175 1175 1175 1174 1176 1191 1184 1121 1057 972 886 842 814 744 598 371 64 -258 -484 -620 -694 -782 -930 -1054 -1395 -1716 -1926 -1972 -1988 -2024 -2035 -2027 -2004 -2080 -2102 -2096 -1856 -1614 -1244 -894 -649 -583 -550 -548 -420 -61 404 727 846 915 948 954 957 957 996 1032 1070 1123 1200 1211 1189 1156 1141 1145 1154 1161 1162 1162 1160 1158 1159 1…	[5531 5541 5547 5553 5560 5561 5562 5559 5554 5559 5565 5569 5577 5602 5870 6227 6280 6653 6892 7206 7827 8576 9078 9406 9689 9777 9985 10057 10088 10112 10199 10407 10408 10811 11109 11127 10834 10462 10304 10184 10169 10659 11231 11678 11996 11856 11683 11292 10946 10641 10474 10499 10654 10726 10570 10448 10336 10070 9865 9665 9373 9064 8689 8438 8185 7971 8077 8298 8115 7481 6721 6203 6174 64…	[8094 8089 8086 8082 8078 8081 8078 8079 8084 8085 8082 8079 8065 8067 8008 7692 7109 6241 5308 4329 3466 2656 1960 1283 740 505 383 414 518 423 -176 -1200 -2459 -3878 -5060 -6183 -7076 -7885 -8364 -8621 -8630 -7588 -6787 -5601 -4436 -3132 -1931 -761 463 1258 1473 1480 1396 1389 1433 1684 1855 2033 2166 2309 2498 2745 3132 3685 4291 4900 5408 5726 6053 6479 6929 7266 7340 7247 7158 7105 7091 7086…	[-11625 -11620 -11617 -11617 -11616 -11615 -11615 -11616 -11618 -11615 -11610 -11606 -11605 -11583 -11465 -11524 -12004 -12374 -12829 -13197 -13287 -13226 -13220 -13235 -13170 -13131 -12898 -12696 -12495 -12401 -12422 -12373 -12339 -11683 -10907 -10217 -9889 -9632 -9371 -9256 -9277 -9661 -9643 -9921 -10194 -10865 -11295 -11722 -11939 -12030 -12077 -12093 -12052 -12079 -12306 -12467 -12576 -12706 …	[-6099 -6106 -6110 -6109 -6110 -6109 -6111 -6109 -6104 -6105 -6112 -6121 -6133 -6150 -6196 -6140 -5862 -5666 -5310 -4858 -4316 -3591 -2723 -1779 -755 400 1491 2433 3205 3495 3175 2362 1350 181 -677 -1421 -1784 -2011 -2119 -2173 -2117 -1979 -1805 -1499 -957 -80 795 1713 2421 2984 3272 3126 2781 2356 1798 1005 -100 -1203 -2282 -3162 -3956 -4653 -5258 -5784 -6224 -6500 -6854 -7313 -7578 -7666 -7666 …	[0 0 0 0 0 0 0 0 0 11 0 0 0 -58 -226 -319 -229 -309 -192 -157 -122 -53 23 109 107 217 218 350 322 214 96 11 163 74 -22 -40 66 -95 -114 -71 -44 27 12 94 -165 23 -14 123 66 30 80 69 175 260 388 201 57 18 16 -20 -14 -49 0 -79 -69 -36 -54 -113 -105 -69 -70 -82 -117 -109 -60 -33 0 33 63 89 83 69 37 0 -28 -34 -20 0 13 19 20 11 0 0 -12 0 0 0 14 11 0 0 0 0 0 0 0 0 0 0 0 0 0 0 0 0 0 0 0 0 0]	[0 0 0 0 0 0 0 0 0 0 0 0 0 -40 -92 -152 -142 -189 -180 -197 -245 -262 -295 -251 -265 -247 -169 -132 -130 -150 -176 -36 -158 -111 -214 -27 -99 -60 -105 -93 -55 44 227 -284 -275 -202 -133 -142 -145 -123 -106 -85 -30 -32 -25 -209 -220 -213 -140 -126 -168 -156 -152 -199 -149 -113 -105 -106 -89 -84 -75 -46 -41 -30 -14 -17 -15 0 0 0 0 0 0 0 -17 -13 -11 0 0 0 0 0 0 0 0 -10 0 0 0 0 0 0 0 0 0 0 0 0 0 0 0 …	[0 0 0 0 0 0 0 -11 0 0 0 0 0 13 87 183 157 83 27 -33 -48 -53 19 0 0 15 0 35 150 204 169 170 108 -29 -85 -37 -30 -58 -98 -89 -81 63 -82 -186 -154 75 39 45 79 145 164 129 67 64 50 56 -22 0 -46 -11 -34 -65 -57 -18 22 77 88 56 43 0 -11 -15 -16 0 0 -12 -12 -11 0 0 20 13 0 -13 -14 0 0 0 0 0 0 -15 -10 0 0 0 0 0 0 0 0 0 0 0 0 0 0 0 0 0 0 0 0 0 0 0 0 0 0 0 0]
10	24	M	fist	1	1	[0 10 20 30 40 50 60 70 80 90 100 110 120 130 140 150 160 170 180 190 200 210 220 230 240 250 260 270 280 290 300 310 320 330 340 350 360 370 380 390 400 410 420 430 440 450 460 470 480 490 500 510 520 530 540 550 560 570 580 590 600 610 620 630 640 650 660 670 680 690 700 710 720 730 740 750 760 770 780 790 800 810 820 830 840 850 860 870 880 890 900 910 920 930 940 950 960 970 980 990 1000 1010…	[5013 5009 5017 5005 5017 5017 5016 5017 5020 5017 5021 5056 5044 5025 5021 4980 4905 4796 4609 4377 4028 3697 3492 3352 3244 3104 3084 3112 3133 3116 3112 3200 3304 3401 3465 3536 3552 3577 3472 3133 3321 3636 3913 4184 4356 4577 4733 4825 4904 4961 5040 5044 5033 5041 5033 5033 5021 5028 5020 5005 5005 5001 4992 4993 4997 4989 4989 4973 4980 4973 4992 4969 4972 4977 5000 4977 4969 4973 4972 498…	[588 589 596 573 584 600 593 601 600 589 600 589 585 597 596 592 584 557 548 549 537 533 544 537 8191 497 472 452 464 461 493 497 488 520 533 549 537 548 508 500 512 524 545 553 560 568 564 580 581 585 589 596 604 584 601 585 593 576 573 581 576 592 604 597 589 585 588 597 593 581 600 588 589 585 604 608 584 601 604 592 600 589 613 604 596 600 629 596 589 600 612 584 597 597 581 600 617 600 589 5…	[5469 5456 5472 5437 5469 5453 5465 5461 5468 5456 5461 5476 5452 5448 5416 5440 5425 5365 5289 5117 4489 3860 6 3309 10 14 3145 3060 2985 2956 653 736 721 689 741 745 757 789 2961 3140 18 11 23 4609 4909 5200 5345 5409 5452 5464 5484 5480 5460 5453 5440 5437 5424 5421 5420 5417 5421 5401 5417 5412 5412 5404 5400 5409 5413 5404 5421 5409 5417 5381 5401 5416 5392 5405 5416 5404 5405 5420 5405 5416…	[5325 5325 5332 5316 5332 5324 5336 5329 5340 5332 5325 5309 5312 5300 5248 5148 5009 4865 4592 4321 3921 3480 3236 3024 2973 2905 2912 2928 2957 3020 3069 3164 3244 3240 3296 3356 3372 3373 3285 3169 3229 3384 3492 3949 4457 4929 5197 5345 5376 5412 5428 5429 5460 5457 5468 5457 5464 5461 5481 5464 5480 5468 5476 5472 5473 5468 5468 5468 5477 5469 5476 5488 5469 5476 5481 5473 5469 5477 5469 547…	[4436 4441 4440 4449 4444 4440 4437 4440 4444 4457 4437 4429 4437 4428 4429 4421 4412 4377 4280 4045 3585 3145 2885 2729 2636 2549 2484 2489 2441 2401 2385 2340 2337 2325 2340 2368 2377 2397 2464 2549 2865 3084 3285 3564 3785 4041 4221 4349 4424 4485 4521 4533 4544 4532 4533 4513 4508 4517 4524 4517 4509 4509 4513 4501 4497 4489 4504 4508 4504 4505 4493 4509 4504 4504 4500 4512 4497 4516 4505 449…	[34 0 2 26 27 26 19 19 19 11 18 26 19 18 10 15 19 38 19 18 18 18 26 14 35 10 7 19 1937 3537 4297 5636 6641 7032 7237 7160 6828 5873 1804 7 19 6 10 27 22 22 23 26 18 2 23 3 10 19 31 3 27 31 23 15 19 7 2 19 19 15 34 27 26 31 18 0 22 11 27 22 18 26 15 11 23 22 34 11 18 22 50 18 38 0 42 23 31 34 26 19 26 26 22 18 23 27 22 10 15 26 43 18 34 18 2 26 30 19 14 30 7 18 18 19 19]	[0 43 0 0 15 39 6 38 3 26 18 19 6 10 15 7 35 35 22 26 11 35 15 10 18 18 26 46 23 31 15 22 27 15 38 15 27 18 10 19 18 35 3 23 26 11 34 15 15 23 26 6 7 15 22 31 38 30 26 18 19 18 18 18 18 2 22 11 27 6 34 11 27 34 7 19 0 11 34 38 3 14 7 27 0 30 30 7 18 14 15 14 10 19 42 0 15 30 11 1 23 27 22 31 7 50 39 15 10 10 18 30 3 14 27 6 2 30 0 18 34]	[46 51 38 47 42 43 43 35 38 42 68 68 76 84 58 64 72 72 80 149 261 305 344 8191 8191 8191 27 27 27 30 873 980 953 757 741 752 761 745 30 39 8191 31 35 42 38 76 276 328 333 321 261 269 308 360 344 293 260 265 264 269 272 257 308 304 272 301 257 221 225 189 217 248 221 189 185 125 113 116 101 96 42 153 152 148 133 125 101 133 46 136 43 50 85 89 92 108 39 46 104 84 96 46 54 50 38 43 50 92 92 96 64 54…	[19 34 34 35 27 23 22 27 34 34 34 31 22 27 26 27 31 19 30 27 22 30 47 55 68 69 31 23 23 18 26 3024 6820 7892 8165 8189 7881 6488 10 11 69 7 26 30 14 27 26 23 23 27 27 35 26 23 22 30 27 26 34 22 27 26 34 26 22 26 34 34 27 26 30 23 30 10 26 34 23 39 22 30 26 22 26 27 27 19 26 23 30 34 23 34 26 22 0 23 26 23 31 15 19 19 30 23 30 22 30 30 34 31 26 22 31 22 26 30 34 27 22 31 23]	[31 23 27 15 26 19 19 18 26 23 26 27 23 23 23 26 30 23 19 34 26 27 30 26 27 34 22 15 30 19 27 30 47 54 50 50 35 47 18 34 27 27 22 30 26 19 23 31 35 34 26 19 26 26 31 34 27 34 15 27 27 22 22 23 34 26 22 27 27 22 22 30 30 23 35 30 26 22 30 22 22 26 34 31 27 26 23 35 26 30 22 30 34 26 26 26 34 22 26 23 26 27 26 27 26 38 27 19 34 19 15 30 22 23 26 22 23 22 27 27 30]	[2068 2081 2092 2101 2107 2110 2114 2116 2116 2113 2100 2075 2017 1956 1826 1702 1570 1471 1329 1247 1149 1079 1031 978 944 914 883 861 846 829 794 767 733 707 695 696 705 724 757 788 894 932 948 974 1005 1055 1089 1131 1172 1223 1270 1308 1349 1390 1424 1459 1499 1533 1573 1608 1663 1703 1755 1803 1839 1887 1941 1994 2046 2101 2139 2167 2188 2206 2221 2237 2249 2252 2253 2254 2253 2255 2256 2257…	[-319 -309 -302 -296 -291 -288 -285 -285 -288 -307 -346 -413 -506 -592 -742 -849 -910 -911 -848 -771 -639 -532 -462 -398 -345 -299 -260 -226 -206 -188 -163 -146 -128 -108 -96 -94 -103 -114 -132 -149 -195 -224 -238 -278 -310 -345 -384 -418 -461 -492 -514 -538 -558 -569 -564 -569 -561 -545 -531 -507 -490 -467 -453 -417 -393 -374 -344 -302 -270 -241 -210 -183 -160 -143 -131 -128 -126 -125 -123 -122 …	[1077 1086 1093 1101 1105 1107 1110 1110 1112 1112 1099 1076 1033 977 839 633 344 85 -258 -437 -625 -759 -852 -950 -1026 -1088 -1171 -1248 -1306 -1336 -1372 -1395 -1393 -1392 -1386 -1384 -1370 -1378 -1372 -1383 -1341 -1288 -1253 -1185 -1117 -1037 -919 -801 -666 -507 -323 -177 -39 85 203 302 410 490 574 641 702 755 809 857 882 917 953 986 1018 1051 1074 1091 1106 1118 1125 1127 1130 1134 1135 1136…	[-617 -685 -714 -744 -773 -800 -811 -809 -769 -589 -207 424 1183 2050 3016 3937 4736 5421 6040 6583 7045 7567 8096 8590 8940 9303 9764 10201 10478 10639 10800 10949 10903 10878 10824 10791 10740 10787 10776 10810 10556 10218 10025 9634 9279 8756 8215 7393 6639 5709 4718 4027 3414 2863 2388 1950 1554 1181 839 469 312 66 -29 -323 -475 -543 -698 -957 -1115 -1267 -1419 -1597 -1759 -1875 -1940 -1902 -…	[9230 9283 9322 9367 9386 9395 9413 9416 9432 9461 9430 9352 9152 8808 8292 7523 6609 5566 4491 3314 2172 1053 190 -457 -992 -1482 -1893 -2318 -2502 -2705 -2805 -2902 -2912 -2987 -3053 -3064 -2982 -2972 -2983 -2937 -2961 -2725 -2524 -2054 -1744 -1350 -886 -226 487 1246 2087 2849 3572 4211 4651 5312 5727 6099 6520 6892 7140 7392 7698 7907 8015 8212 8399 8542 8714 8943 9028 9100 9172 9230 9264 9282…	[-12220 -12224 -12233 -12228 -12233 -12237 -12235 -12239 -12232 -12211 -12204 -12174 -12069 -11896 -11586 -11221 -10747 -10240 -9653 -9095 -8584 -8050 -7516 -7034 -6693 -6371 -5997 -5692 -5474 -5298 -5039 -4774 -4590 -4449 -4408 -4438 -4524 -4643 -4843 -5041 -5705 -6112 -6308 -6684 -7033 -7561 -7920 -8519 -8998 -9543 -9981 -10284 -10538 -10766 -10884 -11039 -11142 -11255 -11358 -11477 -11613 -117…	[5790 5689 5601 5532 5486 5457 5428 5416 5408 5428 5525 5710 6134 6719 7505 8392 9318 10159 10891 11463 11849 12052 12098 12040 11947 11795 11557 11252 11064 10948 10887 10832 10955 11018 11069 11086 11123 11032 10953 10842 10756 10920 11035 11257 11395 11523 11723 11881 11964 11968 11924 11762 11531 11252 11074 10702 10444 10157 9809 9433 9082 8753 8324 7947 7677 7303 6881 6476 6073 5571 5343 51…	[-43 -29 -39 -43 -31 -33 -34 -63 -132 -194 -274 -353 -313 -337 -202 -139 0 65 214 135 141 219 169 133 59 127 -13 107 -22 12 -99 0 0 56 122 90 0 70 53 0 20 33 74 -31 67 28 34 33 15 0 18 0 -30 -106 10 -72 -51 -56 -87 -30 -93 26 -75 -81 0 18 -32 0 -12 -65 -40 -55 -71 -62 -43 -48 -53 -36 -20 0 0 21 25 16 0 0 0 -10 0 19 0 16 21 21 24 18 0 0 0 0 -10 0 0 20 15 0 -18 -22 -16 -18 -10 0 0 13 26 24 30 23 18…	[0 0 0 -13 0 0 0 -16 -56 -89 -133 -217 -226 -281 -280 -265 -302 -320 -255 -247 -229 -211 -165 -92 -39 -25 -154 -55 -119 -67 -86 60 -54 30 -12 37 -37 47 -34 31 0 -105 -17 -123 -39 -171 -155 -168 -166 -228 -93 -144 -127 -130 -94 -86 -116 -90 -122 -72 -111 -24 -70 -96 -22 -27 -56 -56 -50 -69 -41 -38 -37 -25 0 -10 0 -17 0 0 0 0 0 0 0 0 0 0 -10 0 0 0 0 0 0 0 0 0 0 0 0 0 0 0 0 0 -10 -11 0 0 0 0 0 0 0 0…	[0 0 0 27 27 14 24 34 90 166 189 192 158 121 49 16 -64 -105 -115 -150 -132 -114 -92 -118 -58 -39 0 -57 -14 0 28 -114 0 -53 -28 -33 67 -84 50 -164 -89 59 -117 22 -122 -78 -75 -77 -65 -96 16 -35 0 22 29 20 58 0 81 36 47 32 45 77 24 0 10 0 0 11 11 22 31 21 30 0 0 12 0 0 -11 -14 -19 -14 -13 0 0 0 0 0 -17 -16 -17 -21 -13 -10 0 0 0 11 0 0 -20 -18 -11 0 10 0 0 0 -30 -34 -35 -26 -16 -13 0 0 0 12 0]
2	24	F	wave left	1	1	[0 10 20 30 40 50 60 70 80 90 100 110 120 130 140 150 160 170 180 190 200 210 220 230 240 250 260 270 280 290 300 310 320 330 340 350 360 370 380 390 400 410 420 430 440 450 460 470 480 490 500 510 520 530 540 550 560 570 580 590 600 610 620 630 640 650 660 670 680 690 700 710 720 730 740 750 760 770 780 790 800 810 820 830 840 850 860 870 880 890 900 910 920 930 940 950 960 970 980 990 1000 1010…	[5152 5153 5152 5140 5152 5152 5153 5152 5153 5165 5165 5173 5161 5157 5172 5180 5181 5181 5217 5244 5273 5289 5277 5268 5248 5236 5176 5177 5161 5164 5169 5225 5288 5313 5328 5345 5349 5349 5344 5341 5264 5228 5232 5220 5152 5105 5096 5140 5180 5181 5181 5181 5153 5112 5113 5116 5116 5113 5112 5109 5105 5105 5116 5105 5088 5109 5113 5108 5108 5133 5133 5152 5108 5117 5109 5137 5109 5140 5116 511…	[601 609 601 604 593 604 621 605 604 596 613 604 612 608 608 616 600 592 609 632 628 628 665 644 617 629 613 593 592 597 605 613 601 629 641 660 676 668 660 660 636 605 641 600 629 653 680 685 696 676 656 652 641 601 613 609 605 577 612 597 609 608 600 592 600 620 600 600 600 596 609 600 625 609 597 617 597 621 597 620 593 597 608 608 609 600 608 597 585 608 600 608 613 625 592 616 617 597 604 58…	[5621 5601 5596 5621 5621 5609 5600 5605 5605 5609 5665 5616 5592 5600 5600 5605 5573 5636 5633 5652 5705 5736 5741 5725 5672 5633 5612 5569 5600 5628 5637 5680 5777 5853 5888 5885 5885 5901 5861 5841 5712 5716 5688 5633 5596 5565 5588 5577 5633 5637 5644 5625 5585 5604 5600 5616 5600 5605 5597 5597 5580 5576 5544 5588 5588 5577 5576 5585 5581 5604 5580 5596 5584 5573 5572 5577 5572 5585 5581 559…	[5592 5601 5596 5597 5608 5588 5601 5601 5617 5616 5604 5621 5609 5613 5612 5625 5625 5637 5649 5664 5672 5684 5656 5637 5617 5585 5564 5577 5584 5601 5621 5668 5700 5768 5793 5821 5816 5825 5816 5777 5685 5676 5633 5641 5564 5532 5541 5561 5589 5605 5613 5613 5580 5588 5573 5588 5584 5585 5585 5565 5577 5576 5572 5585 5565 5577 5573 5573 5576 5576 5576 5561 5561 5573 5592 5580 5569 5561 5576 557…	[4704 4701 4697 4705 4712 4700 4705 4728 4709 4725 4713 4720 4704 4708 4697 4708 4729 4761 4768 4801 4837 4884 4897 4869 4841 4833 4804 4805 4816 4825 4856 4888 4940 4977 5013 5012 5017 5017 5001 4973 4868 4860 4844 4780 4696 4656 4673 4705 4737 4776 4789 4768 4741 4729 4705 4720 4729 4732 4724 4720 4700 4680 4693 4692 4697 4705 4684 4676 4701 4692 4689 4697 4685 4688 4692 4681 4688 4692 4684 467…	[22 30 2 10 7 10 26 18 19 27 34 39 46 15 3 3 3 42 10 38 50 19 34 22 30 6 34 26 19 15 19 6 23 2 27 31 35 34 22 22 42 46 27 18 2 38 18 30 14 51 15 6 3 14 6 2 22 58 34 30 14 51 30 30 30 18 31 23 18 46 35 62 47 18 51 50 0 0 43 38 18 26 23 42 18 34 34 0 19 18 54 35 7 6 30 46 7 43 30 42 3 3 23 30 2 14 31 19 2 46 35 19 47 35 39 27 39 15 50 46 26]	[3 3 10 35 47 23 6 15 11 42 34 3 27 30 39 27 14 42 15 26 7 30 34 3 22 15 22 2 22 15 7 42 11 39 19 3 38 34 10 11 42 3 0 27 0 18 14 14 19 26 63 35 10 15 11 0 7 23 19 18 35 7 30 14 2 11 27 22 39 10 10 6 2 22 47 26 10 22 15 42 2 22 26 34 42 34 42 30 23 23 34 26 43 0 23 26 18 26 22 0 38 30 7 22 19 34 30 22 35 15 59 0 31 35 31 58 0 2 30 38 18]	[38 39 43 43 42 42 42 34 38 30 38 43 34 35 50 31 43 43 43 43 35 50 39 46 51 34 30 46 43 18 43 47 39 58 42 39 35 42 42 42 47 42 39 50 54 42 50 38 50 35 54 42 43 43 35 39 38 35 35 43 65 42 42 38 39 39 38 35 46 35 43 54 39 42 50 42 35 46 58 42 31 39 39 38 58 46 42 46 39 42 35 58 34 47 39 43 43 35 38 43 39 47 46 39 42 38 35 38 39 38 38 42 34 46 34 42 42 54 35 38 42]	[34 30 30 27 19 31 22 31 26 30 34 19 19 22 26 19 31 34 31 26 34 26 22 22 34 15 34 26 23 31 26 26 26 27 23 22 19 27 34 10 31 26 23 22 30 50 34 27 18 18 19 26 30 22 19 27 30 27 27 38 27 22 27 27 22 27 27 31 23 23 23 31 19 30 26 26 35 34 27 27 30 38 30 26 34 34 18 31 22 23 26 23 15 27 26 22 27 22 15 27 31 15 26 22 27 31 26 19 22 23 34 35 27 26 15 26 30 30 26 31 31]	[23 23 27 23 23 18 26 26 15 31 22 19 18 27 26 27 23 22 26 26 23 27 30 22 34 30 23 26 27 26 26 26 26 27 27 30 26 23 22 27 23 23 23 23 31 30 23 31 19 23 30 27 23 22 34 18 30 23 23 27 34 31 27 31 31 18 27 31 26 22 39 26 26 23 23 26 30 26 27 30 26 30 22 23 19 27 31 19 30 30 19 26 23 34 18 26 26 31 27 27 46 26 27 31 22 23 30 26 26 31 23 27 23 31 27 23 26 22 34 22 30]	[3684 3683 3678 3676 3681 3689 3700 3696 3669 3619 3535 3431 3322 3200 3087 3003 2942 2890 2858 2822 2762 2635 2362 2026 1719 1452 1249 1122 1071 1050 1063 1119 1208 1370 1801 2113 2204 2277 2336 2376 2464 2533 2630 2777 2896 3053 3177 3321 3457 3617 3756 3822 3809 3828 3859 3852 3826 3797 3759 3719 3687 3666 3663 3662 3654 3658 3673 3690 3707 3719 3723 3713 3707 3697 3690 3680 3670 3660 3658 366…	[-108 -108 -106 -102 -97 -95 -99 -117 -162 -227 -306 -412 -547 -703 -856 -971 -1051 -1089 -1127 -1156 -1178 -1194 -1219 -1291 -1312 -1333 -1360 -1374 -1376 -1375 -1377 -1383 -1364 -1313 -1257 -1235 -1217 -1197 -1202 -1205 -1175 -1126 -1115 -1160 -1129 -1058 -975 -868 -756 -616 -447 -274 -101 -37 -6 -14 -34 -69 -112 -153 -186 -203 -194 -175 -156 -131 -104 -85 -74 -68 -72 -89 -96 -95 -96 -101 -105 …	[1237 1239 1240 1238 1236 1238 1243 1244 1228 1191 1138 1065 983 866 714 528 302 54 -121 -276 -354 -370 -335 -540 -817 -83 -51 -25 -15 -13 -6 -7 -70 -1489 -1507 -1250 -1081 -1106 -898 -769 -375 -141 64 531 751 965 1077 1198 1233 1239 1233 1220 1245 1293 1355 1379 1365 1333 1305 1286 1280 1286 1297 1307 1318 1331 1337 1335 1333 1328 1321 1321 1316 1309 1308 1312 1312 1310 1308 1307 1304 1297 1296 …	[5445 5444 5406 5349 5315 5348 5455 5607 5870 6119 6292 6569 7060 7628 8220 8669 9002 9178 9468 9738 9953 10074 10022 10034 9581 8629 7526 6691 6330 6188 6196 6509 7650 9362 10792 11094 10948 10924 10674 10464 9902 9333 9293 9770 9891 10006 9921 9965 9674 9229 8396 7199 5990 5623 5715 5829 5860 5969 6106 6250 6392 6447 6369 6197 6014 5866 5689 5575 5535 5523 5558 5682 5701 5620 5599 5606 5600 555…	[8683 8694 8728 8746 8751 8749 8722 8638 8343 7873 7328 6564 5598 4407 3147 2017 1002 165 -336 -616 -455 261 1975 3949 5547 7084 8283 8984 9226 9314 9312 9146 8452 6974 4438 2245 1425 832 883 852 1084 1298 1620 2253 2505 2850 3323 3921 4440 5069 6023 7184 8382 9118 9519 9560 9385 9066 8764 8529 8397 8435 8582 8777 8993 9175 9327 9379 9381 9350 9277 9205 9154 9146 9157 9177 9183 9194 9195 9195 920…	[-11571 -11567 -11576 -11592 -11587 -11553 -11495 -11501 -11649 -11957 -12396 -12891 -13287 -13603 -13730 -13724 -13645 -13571 -13366 -13155 -12979 -12803 -12303 -11024 -9738 -8538 -7538 -6870 -6601 -6479 -6561 -6840 -7208 -8079 -9567 -10825 -11324 -11560 -11871 -12127 -12675 -13189 -13293 -12937 -12814 -12581 -12412 -11994 -11781 -11462 -11228 -11173 -11139 -10747 -10364 -10327 -10525 -10790 -11…	[-5431 -5423 -5387 -5382 -5416 -5460 -5520 -5487 -5353 -5103 -4634 -4003 -3271 -2404 -1563 -928 -468 -78 155 415 834 1721 3566 5535 7144 8420 9293 9786 9984 10070 10014 9779 9302 8179 6384 4810 4280 3843 3576 3340 2922 2384 1654 727 -347 -1379 -2216 -3147 -4044 -5117 -5966 -6337 -6183 -6180 -6144 -6034 -5935 -5848 -5681 -5491 -5301 -5182 -5151 -5113 -5045 -5041 -5120 -5228 -5339 -5423 -5466 -5403…	[17 0 25 19 -24 -57 -208 -305 -341 -295 -226 -144 -67 161 278 308 331 332 196 91 -12 -66 77 -138 84 178 220 62 50 53 128 44 40 0 65 37 63 150 69 166 237 347 402 62 13 0 106 -80 0 -128 -177 -241 -121 -276 -287 -230 -145 -83 14 84 114 132 99 82 64 15 -36 -82 -113 -102 -79 -40 -31 0 -12 0 22 26 27 11 0 -15 -42 -24 -21 -25 0 -15 0 0 0 0 0 -14 -25 0 -24 -14 0 0 0 0 0 0 0 12 0 0 -12 -13 0 0 -11 11 -11 …	[0 0 0 0 0 -24 -77 -159 -205 -201 -251 -305 -312 -214 -181 -146 -83 -74 -67 -63 0 166 -301 -252 -210 -310 -311 -248 -119 -90 -134 -266 -169 -228 -360 76 -106 0 -89 0 -175 -63 -163 -262 -207 -135 -206 -210 -203 -235 -219 -191 -136 -129 -119 -97 -47 -26 0 21 39 42 40 33 16 0 -22 -44 -31 -12 0 0 14 17 0 0 0 0 13 0 0 0 0 0 0 0 0 0 0 0 0 12 0 0 11 0 0 0 0 0 0 0 12 0 0 0 0 0 0 0 0 0 0 0 0 0 0 0 0 0 0]	[0 0 21 16 0 0 0 107 119 110 128 105 44 -32 -110 -151 -164 -171 -154 -150 -136 -229 -247 -123 -97 130 235 298 137 136 218 273 172 80 -208 -323 -88 -65 31 83 54 76 -69 -51 -206 -170 -155 10 -60 -71 -84 -38 80 131 197 173 59 -26 -73 -96 -104 -57 -45 0 46 83 87 63 25 -11 -40 -11 -35 -25 0 15 13 0 0 0 0 -18 -19 0 13 11 22 0 0 0 0 -15 0 0 -14 18 0 0 0 0 -12 18 0 -11 0 27 0 13 0 -16 0 0 10 24 0 0 0 -19…
10	24	M	fist	1	2	[0 10 20 30 40 50 60 70 80 90 100 110 120 130 140 150 160 170 180 190 200 210 220 230 240 250 260 270 280 290 300 310 320 330 340 350 360 370 380 390 400 410 420 430 440 450 460 470 480 490 500 510 520 530 540 550 560 570 580 590 600 610 620 630 640 650 660 670 680 690 700 710 720 730 740 750 760 770 780 790 800 810 820 830 840 850 860 870 880 890 900 910 920 930 940 950 960 970 980 990 1000 1010…	[4909 4916 4909 4905 4909 4913 4916 4900 4917 4913 4897 4904 4909 4908 4892 4900 4908 4908 4901 4861 4709 4424 4221 4125 4073 3940 3665 3485 3364 3288 3245 3225 3284 3340 3377 3492 3552 3584 3584 3612 3620 3633 3617 3653 3593 3580 3545 3476 3441 3569 3737 3945 4068 4228 4373 4548 4728 4813 4857 4896 4876 4872 4865 4868 4857 4857 4853 4852 4852 4833 4821 4844 4837 4841 4852 4860 4857 4857 4845 484…	[604 596 593 601 596 597 605 608 585 608 593 620 608 584 588 600 608 592 609 589 608 625 612 624 616 584 593 553 565 553 541 540 8191 8191 8191 529 8191 8191 8191 456 464 456 469 460 456 477 485 513 524 540 553 565 564 580 577 581 580 568 540 544 552 536 564 557 573 584 565 581 576 576 573 573 585 589 596 593 585 596 564 581 604 589 596 588 608 596 592 605 581 600 600 592 596 581 593 573 597 573 …	[5508 5496 5505 5520 5509 5528 5512 5504 5521 5504 5513 5512 5505 5496 5492 5485 5500 5485 5473 5488 5497 5501 5472 5464 5413 5321 5033 4468 4201 11 10 6 7 18 3428 864 789 772 757 748 741 741 780 772 788 828 933 921 997 4076 4332 4605 4797 4941 5073 5213 5328 5344 5401 5445 5404 5392 5405 5396 5400 5392 5381 5376 5400 5404 5384 5392 5400 5389 5401 5397 5412 5405 5388 5405 5413 5409 5421 5421 5401…	[5496 5508 5501 5496 5504 5516 5500 5484 5508 5500 5501 5492 5497 5500 5493 5504 5472 5448 5393 5192 4873 4541 4301 4213 4000 3705 3381 3208 3112 3053 3013 3017 3008 3009 3044 3040 3069 3093 3124 3145 3196 3192 3188 3220 3213 3188 3172 3184 3225 3380 3520 3629 3833 4121 4417 4813 5048 5213 5284 5292 5289 5297 5289 5293 5289 5309 5297 5297 5313 5309 5304 5313 5305 5301 5308 5300 5288 5300 5280 531…	[4633 4625 4644 4633 4625 4636 4632 4633 4636 4636 4629 4632 4625 4632 4596 4584 4568 4552 4525 4512 4477 4413 4325 4289 4056 3713 3284 2997 2877 2816 2704 2636 2628 2617 2573 2576 2552 2564 2557 2549 2577 2577 2593 2601 2637 2689 2737 2813 2892 3065 3212 3317 3425 3541 3712 3857 4001 4092 4281 4305 4301 4296 4288 4296 4289 4296 4292 4289 4272 4297 4305 4297 4297 4289 4305 4300 4308 4293 4313 429…	[68 50 34 11 10 34 30 22 11 34 31 2 22 38 46 14 18 19 27 18 30 26 26 10 34 27 7 26 30 0 14 47 34 11 30 11 23 18 22 10 0 26 27 0 27 26 42 11 19 11 23 10 18 7 7 30 35 10 42 7 14 26 11 34 43 10 18 18 26 31 27 30 26 14 35 22 34 38 58 42 30 14 23 22 42 31 23 34 23 23 23 6 6 7 23 34 19 14 26 26 18 18 27 10 34 26 18 26 42 22 23 46 26 30 23 23 14 11 27 30 10]	[19 0 11 15 3 0 23 23 26 23 15 31 19 30 18 2 34 2 34 38 22 39 47 27 26 14 18 10 46 38 31 11 14 18 34 2 18 43 30 18 27 22 27 26 19 19 18 26 11 7 14 18 23 18 34 10 3 27 35 26 30 23 42 64 19 27 10 23 22 10 39 31 11 6 3 7 38 15 22 22 26 2 23 0 0 35 19 14 27 7 23 26 30 43 18 18 15 18 0 10 11 2 19 14 10 14 39 34 22 27 18 0 10 43 22 35 11 22 50 0 43]	[31 30 54 42 42 50 46 42 46 55 35 38 38 42 35 35 39 42 38 31 42 43 38 43 34 27 27 35 173 217 316 224 281 245 325 1125 1000 929 925 933 940 945 961 960 977 1056 1181 1160 1237 116 104 96 34 35 42 38 34 34 42 38 42 46 42 38 42 46 34 39 42 27 26 43 34 39 39 42 31 46 23 35 46 35 34 39 42 38 35 38 34 35 39 39 39 38 31 38 27 42 39 39 50 39 42 38 34 38 42 42 42 39 42 30 42 38 34 35 38 34 42 38 34]	[23 30 38 30 23 35 19 18 27 34 26 39 19 30 26 26 19 31 22 30 26 22 30 30 34 34 23 34 26 15 19 26 26 27 14 27 1233 2680 4180 4916 5065 4664 3653 2129 27 34 22 35 34 31 22 31 19 34 19 22 7 23 27 38 26 26 34 19 22 30 38 31 30 26 26 34 34 22 34 26 46 27 35 22 23 34 22 26 22 23 19 30 26 27 23 23 31 26 26 26 23 19 18 26 22 31 14 27 35 30 26 27 30 26 31 23 22 38 30 26 27 23 22 19 23]	[26 27 27 31 31 26 30 23 23 34 19 22 22 30 27 27 31 23 34 27 23 27 26 26 27 23 22 23 27 27 23 30 27 26 34 43 34 42 39 43 58 38 34 34 30 27 35 30 19 23 18 26 31 38 27 27 34 26 10 31 34 23 31 30 34 30 26 23 31 27 26 34 31 26 23 30 26 23 30 23 42 22 19 23 23 23 26 23 22 27 31 26 26 18 27 23 27 18 22 26 22 26 26 27 23 18 22 30 22 42 34 31 23 22 18 30 22 19 19 31 27]	[2160 2158 2156 2154 2152 2152 2153 2154 2157 2152 2152 2154 2148 2133 2082 2001 1900 1790 1695 1605 1518 1437 1355 1300 1252 1216 1180 1151 1119 1094 1067 1049 1031 1018 1000 983 967 952 934 921 919 920 927 935 945 960 981 1002 1027 1055 1075 1113 1139 1172 1202 1247 1297 1348 1399 1461 1525 1588 1665 1736 1793 1844 1877 1918 1964 2007 2033 2044 2052 2059 2072 2079 2080 2081 2083 2085 2087 2086 …	[-85 -85 -84 -84 -84 -83 -82 -80 -81 -86 -105 -136 -197 -282 -388 -506 -604 -685 -739 -775 -785 -762 -712 -655 -609 -566 -521 -474 -423 -370 -347 -340 -331 -330 -327 -315 -303 -288 -264 -246 -231 -233 -242 -245 -255 -274 -291 -303 -319 -341 -368 -407 -444 -493 -535 -579 -608 -624 -631 -620 -583 -537 -480 -398 -330 -266 -237 -222 -215 -203 -184 -164 -147 -138 -128 -120 -115 -111 -107 -104 -102 -10…	[1184 1184 1184 1185 1185 1186 1186 1187 1187 1183 1175 1164 1141 1115 1067 979 835 626 383 118 -156 -393 -597 -722 -812 -884 -944 -997 -1029 -1051 -1079 -1117 -1178 -1224 -1263 -1293 -1321 -1348 -1369 -1383 -1387 -1389 -1387 -1387 -1383 -1372 -1344 -1325 -1298 -1243 -1183 -1086 -983 -863 -733 -597 -431 -259 -92 68 235 360 502 639 737 828 885 921 947 972 995 1008 1020 1034 1049 1063 1072 1080 108…	[-2870 -2887 -2900 -2920 -2933 -2941 -2953 -2966 -2945 -2901 -2680 -2309 -1467 -752 199 1185 1989 2810 3692 4681 5707 6574 7451 7802 8161 8471 8721 8935 9012 9023 9157 9392 9768 10065 10320 10494 10652 10792 10882 10929 10917 10927 10935 10934 10923 10893 10745 10638 10485 10179 9859 9329 8776 8150 7473 6801 5967 5115 4317 3541 2622 1874 1027 13 -758 -1476 -1814 -1900 -1852 -1851 -1993 -2177 -234…	[9445 9440 9438 9440 9436 9436 9436 9440 9444 9432 9441 9463 9470 9451 9262 8818 8077 7073 5975 4904 3874 2971 1935 1394 887 420 -29 -510 -960 -1441 -1619 -1703 -1854 -1897 -1906 -2000 -2090 -2228 -2439 -2595 -2769 -2760 -2692 -2692 -2633 -2482 -2352 -2301 -2211 -2011 -1698 -1247 -709 -23 665 1374 2097 2814 3537 4169 4789 5241 5830 6394 6826 7247 7560 7800 7996 8177 8302 8343 8379 8450 8542 8621 …	[-12083 -12077 -12070 -12059 -12054 -12052 -12052 -12051 -12059 -12064 -12102 -12157 -12247 -12271 -12257 -12208 -12148 -12021 -11819 -11455 -10950 -10385 -9677 -9340 -8951 -8634 -8328 -8061 -7827 -7642 -7419 -7211 -6946 -6746 -6529 -6351 -6179 -6018 -5857 -5746 -5720 -5725 -5768 -5811 -5878 -5996 -6192 -6365 -6590 -6901 -7184 -7654 -8042 -8482 -8886 -9336 -9828 -10274 -10647 -11047 -11423 -11740…	[5001 5013 5025 5039 5049 5050 5043 5030 5016 5052 5067 5076 5159 5290 5691 6343 7188 8126 8912 9552 10048 10419 10748 10880 10996 11043 11091 11107 11182 11250 11266 11195 11015 10864 10755 10676 10603 10525 10476 10451 10434 10423 10409 10386 10376 10376 10445 10462 10496 10637 10805 11012 11235 11405 11541 11538 11483 11349 11132 10793 10399 9982 9397 8811 8305 7825 7496 7151 6791 6451 6230 61…	[-10 0 0 10 15 18 0 0 -99 -60 -125 -160 -207 -262 -259 -248 -113 0 -13 64 160 152 231 243 151 109 58 0 -10 165 13 -26 -84 -62 -46 -29 -67 -89 11 31 -10 15 -65 0 0 -22 0 31 71 17 74 13 94 -16 100 -18 15 -48 29 -39 0 99 0 -41 -146 -148 -118 -103 -64 -83 -74 -56 -48 -43 -42 -22 -10 0 0 0 0 0 0 0 0 0 0 0 13 26 25 13 13 0 0 0 -14 -23 -15 0 11 30 31 25 15 0 -12 -12 -18 -18 -15 -18 -18 0 0 10 12 0 0 0 0]	[0 0 0 0 0 0 0 0 -33 -39 -53 -122 -161 -267 -308 -301 -336 -254 -343 -278 -217 -252 -181 -197 -192 -136 -124 -62 -31 -45 -52 -30 -28 -76 -49 -47 -67 -62 0 -56 -39 0 -45 -24 -58 -45 -145 -101 -54 -77 -119 -212 -138 -196 -115 -158 -184 -181 -157 -167 -186 -165 -224 -293 -237 -233 -82 -31 0 -15 -33 -17 -13 -13 -14 0 0 0 0 0 0 0 0 11 0 0 -14 0 0 0 0 0 0 0 0 0 0 0 0 0 0 0 0 0 0 0 0 0 0 0 0 0 0 0 0 0 0…	[-14 -12 0 0 0 0 0 20 44 96 106 216 176 181 139 85 30 -52 -42 -87 -111 -95 -207 -114 -90 -60 -57 -15 -71 -17 13 131 31 13 -35 0 0 0 -29 0 19 0 16 0 0 -53 45 -24 -104 -50 -132 11 -76 0 -12 -34 26 46 22 -10 43 -74 -35 71 109 207 185 129 41 10 35 21 22 11 0 0 0 15 17 11 0 0 0 -21 -23 -36 -24 -25 -12 0 0 0 13 0 0 0 -14 -19 -25 -34 -30 -29 0 23 26 41 23 0 0 0 0 0 0 -12 -14 0 0 -12 -21 -25 -19]
6	24	F	finger spread	1	2	[0 10 20 30 40 50 60 70 80 90 100 110 120 130 140 150 160 170 180 190 200 210 220 230 240 250 260 270 280 290 300 310 320 330 340 350 360 370 380 390 400 410 420 430 440 450 460 470 480 490 500 510 520 530 540 550 560 570 580 590 600 610 620 630 640 650 660 670 680 690 700 710 720 730 740 750 760 770 780 790 800 810 820 830 840 850 860 870 880 890 900 910 920 930 940 950 960 970 980 990 1000 1010…	[5028 5052 5017 5036 5044 5041 5045 5044 5057 5037 5048 5045 5037 5045 5057 5029 5044 5045 5044 5024 5021 5028 4996 5021 5017 5024 4992 5181 5281 5321 5328 5332 5329 5333 5336 5321 5336 5336 5309 5212 5060 4976 4993 4992 4992 4992 5001 4992 4993 5013 5009 5016 5032 5041 5036 5041 5037 5052 5048 5041 5049 5056 5057 5060 5068 5068 5068 5068 5065 5048 5068 5057 5069 5077 5077 5076 5068 5069 5065 507…	[588 605 600 601 585 601 581 600 609 612 608 605 604 585 584 612 605 596 580 584 580 592 573 568 573 588 609 604 600 608 616 604 608 601 605 616 601 605 632 600 581 568 584 564 585 596 585 581 569 573 597 596 580 588 580 576 585 577 601 584 581 596 581 596 588 588 592 580 580 569 592 581 592 608 604 604 601 604 589 592 584 592 593 596 601 589 589 589 593 608 613 588 584 584 601 596 585 604 585 60…	[5469 5485 5477 5472 5473 5468 5457 5465 5480 5464 5484 5480 5480 5457 5452 5456 5456 5428 5421 5413 5396 5413 5389 5380 5381 5385 5508 5805 5841 5861 5876 5880 5872 5869 5868 5865 5868 5853 5821 5801 5797 5624 5457 5337 5301 5325 5313 5332 5348 5356 5377 5373 5393 5388 5384 5385 5392 5392 5416 5432 5445 5453 5465 5468 5453 5468 5453 5452 5453 5468 5461 5457 5461 5452 5460 5480 5464 5453 5464 546…	[5401 5417 5421 5408 5409 5413 5412 5400 5417 5400 5400 5421 5417 5416 5408 5412 5408 5416 5417 5405 5377 5397 5408 5384 5364 5389 5440 5620 5785 5829 5844 5844 5853 5857 5853 5860 5856 5845 5784 5673 5489 4961 4988 4992 5057 5061 5136 5097 5109 5140 5149 5177 5184 5192 5200 5209 5232 5241 5281 5317 5353 5365 5373 5389 5392 5404 5401 5404 5385 5361 5404 5400 5400 5396 5413 5400 5396 5397 5396 539…	[4565 4561 4596 4541 4553 4565 4553 4556 4557 4557 4553 4560 4556 4561 4553 4561 4557 4565 4560 4545 4541 4529 4537 4533 4524 4532 4576 4753 4904 4925 4945 4957 4961 4989 4961 4953 4953 4945 4925 4864 4768 4489 4472 4473 4464 4472 4485 4496 4500 4520 4513 4508 4524 4544 4540 4537 4537 4548 4552 4580 4580 4556 4569 4573 4572 4580 4588 4580 4581 4581 4576 4584 4572 4580 4601 4577 4576 4573 4593 457…	[27 10 31 15 26 34 34 23 26 23 31 18 30 22 3 27 14 11 43 15 23 22 43 22 35 18 35 51 34 2 26 18 27 34 26 23 0 22 22 11 26 2 38 18 26 10 35 15 31 39 22 0 18 15 26 35 30 18 26 23 2 14 26 22 27 26 18 18 46 23 19 14 27 26 10 38 23 34 23 7 42 43 50 22 14 42 26 14 26 26 22 2 31 18 14 27 42 39 22 27 22 22 19 34 11 26 43 30 18 34 27 26 18 27 19 0 11 18 23 34 23]	[18 2 22 22 35 26 35 30 34 23 14 27 6 26 26 38 7 6 26 22 18 34 2 22 31 18 18 30 22 18 23 18 10 18 0 6 11 27 0 31 35 11 50 30 0 0 2 0 6 30 3 34 19 14 15 27 6 14 42 10 34 2 18 11 6 27 31 34 7 18 19 0 34 27 22 23 18 42 22 34 0 22 27 19 15 3 35 14 15 19 18 11 11 39 14 3 35 2 18 22 6 7 7 46 30 26 34 27 18 18 18 80 14 22 14 2 30 47 22 18 26]	[39 38 42 43 39 42 39 35 35 39 39 35 43 35 50 38 42 50 39 35 38 31 39 27 47 42 42 43 42 42 42 39 46 42 58 42 38 39 38 43 42 27 35 42 31 38 38 35 38 38 38 42 42 34 35 34 34 43 35 39 35 39 39 35 42 42 38 43 35 38 38 42 38 50 42 46 46 38 47 43 39 38 35 43 35 35 35 47 38 34 39 47 46 39 42 50 46 38 35 38 42 38 42 43 42 38 35 42 31 43 39 42 39 23 51 42 30 38 46 42 38]	[27 19 34 31 26 27 30 34 27 31 18 23 30 31 30 23 27 31 2 19 30 23 18 26 34 34 27 31 27 34 30 34 26 26 27 22 27 23 26 26 19 23 27 22 34 22 22 23 34 26 30 23 26 38 27 23 30 27 7 31 22 26 23 23 23 15 30 31 19 15 30 23 31 26 27 19 34 35 26 34 35 19 27 22 30 27 30 22 30 34 30 22 38 23 30 19 30 23 27 27 26 22 27 26 19 23 22 30 27 34 27 38 22 34 30 27 23 30 30 23 34]	[30 34 30 31 23 18 30 30 22 26 31 30 14 23 23 19 31 22 31 23 18 27 30 26 34 26 30 26 27 30 30 35 26 27 19 23 23 34 27 26 30 26 35 14 26 26 14 26 34 26 27 26 30 22 23 18 27 22 27 30 27 26 30 23 19 34 22 22 27 35 26 22 30 27 23 34 26 39 22 34 27 31 27 22 23 27 23 34 22 27 27 26 26 30 23 26 34 23 22 31 18 27 27 30 26 30 26 34 31 38 22 18 34 30 26 19 22 19 27 54 30]	[3817 3817 3818 3818 3818 3817 3818 3818 3818 3814 3797 3773 3735 3667 3585 3497 3397 3295 3191 3080 2976 2872 2779 2701 2637 2577 2530 2515 2554 2563 2583 2597 2610 2623 2625 2620 2609 2605 2614 2632 2638 2646 2645 2649 2649 2682 2731 2796 2866 2936 2996 3093 3186 3280 3366 3476 3567 3677 3758 3807 3834 3845 3855 3863 3859 3861 3854 3839 3830 3826 3815 3807 3800 3800 3802 3807 3812 3816 3820 381…	[-158 -158 -158 -158 -158 -157 -156 -156 -156 -152 -148 -181 -251 -345 -459 -575 -690 -800 -894 -967 -938 -869 -810 -757 -719 -692 -660 -606 -594 -606 -618 -634 -647 -659 -657 -663 -656 -651 -637 -627 -630 -614 -634 -657 -693 -729 -774 -842 -902 -952 -960 -958 -915 -867 -840 -798 -743 -621 -486 -379 -267 -184 -155 -142 -144 -154 -177 -205 -227 -233 -231 -227 -217 -204 -191 -184 -182 -183 -187 -19…	[1232 1232 1232 1232 1232 1231 1231 1231 1231 1229 1204 1166 1128 1069 1003 923 812 665 461 157 -184 -445 -625 -760 -860 -933 -977 -974 -884 -854 -814 -770 -721 -678 -662 -636 -638 -635 -638 -607 -608 -632 -649 -694 -680 -616 -557 -479 -359 -154 34 279 475 658 798 914 975 1047 1103 1145 1194 1245 1271 1282 1276 1260 1234 1212 1200 1210 1218 1222 1230 1235 1237 1235 1233 1232 1232 1233 1233 1233 1…	[6503 6498 6500 6499 6497 6488 6483 6481 6479 6416 6208 6251 6548 6843 7216 7553 7803 8025 8176 8311 7990 7654 7530 7490 7549 7665 7669 7269 6824 6823 6777 6768 6735 6718 6666 6672 6646 6601 6480 6302 6317 6220 6411 6681 6945 7053 7235 7574 7867 8126 8195 8355 8350 8450 8718 8955 8957 8736 8304 7772 7239 6900 6786 6754 6737 6781 6847 6938 7045 7102 7068 7007 6922 6823 6737 6696 6695 6721 6782 680…	[7894 7897 7896 7895 7892 7895 7899 7900 7903 7931 7877 7513 6943 6186 5305 4374 3375 2316 1202 -111 -1402 -2531 -3389 -4090 -4592 -4914 -5168 -5462 -5171 -4953 -4718 -4417 -4094 -3810 -3727 -3518 -3523 -3516 -3632 -3539 -3550 -3803 -3826 -4014 -3755 -3316 -2959 -2502 -1931 -1055 -345 466 1190 1932 2372 2672 3064 3813 4866 5990 6988 7672 8048 8104 8068 7862 7579 7311 7161 7212 7291 7399 7540 7665…	[-11162 -11163 -11161 -11162 -11165 -11167 -11165 -11166 -11164 -11191 -11366 -11620 -11895 -12311 -12717 -13088 -13450 -13735 -13943 -14034 -14215 -14263 -14130 -13919 -13676 -13436 -13279 -13361 -13749 -13839 -13966 -14083 -14209 -14308 -14355 -14399 -14397 -14415 -14451 -14570 -14567 -14553 -14465 -14298 -14243 -14328 -14352 -14296 -14241 -14181 -14154 -13990 -13850 -13573 -13190 -12751 -12389…	[-6265 -6265 -6267 -6267 -6269 -6270 -6274 -6273 -6275 -6255 -6217 -6155 -5988 -5639 -5147 -4579 -3904 -3167 -2394 -1544 -751 60 774 1361 1823 2241 2565 2693 2468 2416 2280 2190 2100 2017 2007 2048 2139 2172 2104 1979 1933 1867 1857 1806 1802 1552 1162 649 106 -438 -900 -1639 -2337 -3010 -3584 -4302 -5033 -5617 -6113 -6413 -6444 -6396 -6389 -6397 -6406 -6462 -6475 -6443 -6407 -6356 -6277 -6211 -6…	[0 0 0 0 0 0 0 0 -72 -177 -201 -296 -281 -199 -177 -134 -80 -16 58 51 305 386 401 344 271 199 46 256 73 -27 -16 41 54 -52 -19 0 66 70 83 89 -72 81 168 113 102 174 254 229 259 0 182 -167 0 -92 -102 -123 -113 -42 -46 -111 -83 -118 -168 -152 -120 -92 -18 42 65 76 78 60 39 16 0 -18 -27 -24 -28 0 16 21 24 28 16 0 -10 -12 -20 -17 0 0 0 0 0 10 0 11 0 0 0 0 0 0 0 0 0 0 14 0 0 0 0 0 0 12 0 0 0 0 0]	[0 0 0 0 0 0 0 0 -32 -92 -89 -164 -186 -195 -250 -295 -307 -309 -348 -317 -245 -191 -172 -144 -94 -61 -110 0 0 0 0 -10 -15 -66 29 -67 -22 -35 61 -45 -22 58 -85 35 -109 -112 -71 -122 -96 -306 -209 -324 -161 -247 -151 -86 -69 -115 -133 -130 -73 -61 -79 -73 -54 -32 -12 13 26 33 15 0 0 -10 -13 -14 0 0 0 0 0 0 0 0 0 0 0 0 0 0 0 0 0 0 0 0 0 0 0 0 0 0 0 0 0 0 0 0 0 0 0 0 0 0 0 0 0 0 0 0 0]	[0 0 0 0 0 0 0 0 42 144 148 167 147 85 71 48 25 12 0 -94 -181 -169 -151 -138 -101 -57 -82 -240 56 39 -21 -47 -14 0 -27 0 0 0 -106 -24 -130 -93 0 -153 -142 -22 -66 -54 -154 -64 -23 -25 -23 76 165 46 0 -70 -108 -59 31 122 182 189 126 0 -66 -116 -125 -91 -33 0 39 60 51 23 0 -24 -34 -18 0 0 0 0 -11 -13 -14 0 0 0 19 14 0 0 0 0 -12 0 0 11 0 0 0 -10 0 0 0 0 0 0 0 0 0 0 0 0 0 0 0 0 0]
2	24	F	double tap	1	1	[0 10 20 30 40 50 60 70 80 90 100 110 120 130 140 150 160 170 180 190 200 210 220 230 240 250 260 270 280 290 300 310 320 330 340 350 360 370 380 390 400 410 420 430 440 450 460 470 480 490 500 510 520 530 540 550 560 570 580 590 600 610 620 630 640 650 660 670 680 690 700 710 720 730 740 750 760 770 780 790 800 810 820 830 840 850 860 870 880 890 900 910 920 930 940 950 960 970 980 990 1000 1010…	[5180 5164 5177 5176 5180 5177 5172 5173 5177 5180 5173 5177 5176 5177 5181 5177 5177 5164 5168 5180 5164 5165 5152 5153 5165 5180 5181 5181 5233 5252 5209 5065 5065 5224 5253 5025 4968 5061 5181 5245 5241 5233 5224 5216 5220 5181 5181 5181 5172 5161 5165 5156 5161 5161 5157 5117 5164 5153 5156 5160 5152 5164 5157 5160 5181 5152 5160 5157 5164 5157 5164 5153 5164 5160 5157 5160 5160 5168 5160 515…	[621 612 612 592 589 616 616 596 601 617 616 616 585 576 605 608 592 592 593 600 588 585 593 596 573 560 568 560 561 569 548 568 576 601 561 600 573 596 596 596 585 588 597 581 577 581 573 585 580 601 589 593 589 596 593 612 613 617 648 601 613 616 625 596 613 616 621 597 612 609 617 612 601 604 616 612 617 597 605 616 617 605 625 612 609 613 597 612 621 605 600 628 616 605 597 589 597 612 617 61…	[5589 5596 5597 5596 5596 5584 5597 5589 5592 5608 5600 5588 5581 5580 5549 5553 5553 5576 5557 5565 5537 5556 5541 5529 5536 5525 5548 5536 5560 5573 5577 5488 5524 5553 5529 5532 5500 5548 5585 5585 5609 5561 5580 5565 5521 5505 5532 5456 5505 5504 5501 5513 5521 5520 5520 5517 5524 5541 5533 5549 5544 5541 5540 5544 5545 5552 5549 5564 5556 5549 5544 5549 5556 5564 5549 5556 5560 5545 5596 555…	[5468 5476 5480 5489 5484 5480 5469 5492 5481 5477 5477 5484 5469 5473 5489 5469 5453 5480 5477 5476 5480 5477 5472 5464 5477 5476 5521 5536 5569 5609 5353 5369 5309 5284 5305 5257 5273 5073 5092 5376 5456 5493 5476 5457 5417 5412 5396 5353 5332 5325 5344 5345 5341 5345 5333 5356 5369 5389 5396 5404 5409 5397 5412 5409 5412 5408 5401 5397 5409 5420 5416 5412 5424 5408 5409 5428 5424 5417 5397 545…	[4729 4737 4744 4748 4740 4732 4732 4736 4748 4740 4736 4748 4733 4745 4724 4728 4724 4724 4724 4721 4708 4724 4717 4704 4696 4709 4724 4724 4757 4789 4700 4500 4525 4693 4749 4616 4625 4681 4696 4761 4784 4777 4776 4756 4717 4701 4689 4669 4656 4669 4668 4665 4672 4669 4668 4665 4680 4680 4689 4697 4712 4696 4688 4700 4696 4700 4696 4685 4701 4684 4705 4693 4697 4688 4689 4704 4705 4700 4720 470…	[43 42 18 38 27 18 38 34 3 34 22 18 19 58 43 10 38 26 22 22 39 11 6 39 23 26 19 14 27 3 22 38 30 46 42 14 14 27 19 26 42 38 23 7 46 47 27 19 30 26 18 3 34 42 22 10 23 18 26 18 34 0 22 19 27 34 18 31 19 30 22 2 22 34 15 2 27 26 18 15 26 10 46 27 10 26 42 18 30 7 15 42 19 19 22 10 11 27 30 27 27 2 30 35 50 7 26 26 31 34 11 43 19 31 27 19 27 35 23 26 23]	[42 23 0 18 2 6 34 27 11 23 2 22 7 50 27 15 2 26 26 30 30 0 34 7 26 26 34 18 26 2 18 38 14 18 7 30 27 47 26 10 23 18 19 34 14 18 18 2 18 23 2 35 10 38 30 26 6 18 11 26 15 10 30 22 10 3 18 34 19 2 14 10 51 15 7 18 0 31 0 0 10 34 23 14 34 2 2 42 23 31 27 2 34 34 23 15 22 10 30 7 19 15 34 10 31 2 19 26 0 22 38 35 15 7 18 30 22 22 23 18 26]	[42 39 30 43 39 38 38 39 42 35 42 63 42 42 38 47 47 46 43 39 39 42 30 46 39 46 39 39 38 46 46 39 38 42 39 34 38 38 38 47 38 27 39 34 42 39 43 39 42 31 34 42 46 34 38 35 34 35 43 42 50 43 35 38 31 43 50 42 62 39 30 46 43 39 42 38 42 39 38 54 34 34 35 43 38 43 39 39 42 42 31 34 39 39 23 38 42 38 39 42 42 39 47 46 27 39 43 42 39 42 47 30 31 50 42 35 43 38 42 35 43]	[26 19 30 23 22 23 27 30 34 30 18 26 30 34 26 26 31 34 23 27 23 26 22 27 19 6 23 34 22 23 34 23 38 23 27 27 27 26 34 11 31 18 26 27 26 34 27 31 27 27 31 27 23 23 23 26 23 26 26 23 23 18 26 34 27 19 30 23 23 34 30 30 30 26 26 27 23 23 26 34 22 27 15 31 34 34 26 26 27 23 23 27 30 26 23 30 22 23 30 30 26 34 31 30 26 18 7 15 30 23 26 15 22 31 30 34 23 31 23 27 34]	[22 23 27 27 26 31 18 27 30 34 26 30 22 23 26 26 19 34 27 26 34 26 22 22 27 30 23 23 26 30 22 26 26 27 22 23 19 19 6 31 30 26 30 27 26 23 26 23 26 18 30 34 26 22 26 26 31 23 30 30 27 30 30 19 26 23 26 27 26 19 26 30 30 31 22 26 30 23 26 30 26 23 27 23 23 31 31 30 27 22 26 26 26 22 27 22 27 31 38 23 26 27 23 23 26 22 31 22 22 18 26 26 27 26 34 34 27 18 19 23 27]	[3940 3940 3940 3941 3941 3941 3941 3941 3942 3942 3943 3938 3922 3909 3886 3844 3784 3710 3629 3563 3492 3396 3281 3155 3027 2915 2827 2776 2760 2765 2778 2752 2751 2773 2771 2742 2754 2778 2768 2759 2758 2803 2827 2855 2889 2943 3014 3116 3178 3235 3289 3364 3395 3435 3517 3606 3680 3742 3795 3834 3864 3894 3923 3939 3941 3932 3911 3890 3874 3848 3834 3832 3835 3837 3845 3851 3857 3863 3868 386…	[-59 -59 -59 -59 -59 -59 -59 -59 -58 -59 -61 -68 -83 -124 -185 -260 -338 -408 -467 -532 -616 -707 -798 -874 -892 -849 -795 -748 -727 -737 -723 -623 -613 -672 -705 -649 -647 -697 -729 -726 -733 -802 -839 -882 -912 -963 -980 -1017 -1003 -969 -920 -857 -757 -688 -639 -565 -453 -322 -194 -99 -54 -43 -36 -39 -46 -61 -84 -107 -119 -125 -121 -114 -107 -103 -97 -89 -82 -77 -73 -72 -73 -74 -76 -80 -84 -85…	[1225 1225 1224 1224 1224 1224 1224 1224 1224 1224 1222 1208 1180 1145 1091 1024 963 894 801 724 653 542 360 97 -236 -520 -714 -827 -886 -909 -1006 -1120 -1135 -1070 -932 -1054 -1128 -1095 -1071 -992 -937 -811 -727 -621 -492 -302 -112 161 301 452 593 737 754 802 903 981 1037 1101 1161 1210 1247 1265 1272 1266 1256 1246 1240 1238 1237 1235 1232 1229 1228 1227 1228 1230 1232 1235 1238 1239 1238 123…	[6106 6107 6106 6108 6108 6108 6108 6106 6107 6114 6128 6111 6065 6221 6416 6568 6714 6744 6625 6689 6947 7162 7340 7528 7577 7486 7436 7356 7338 7450 7496 6986 6935 7223 7209 7089 7208 7475 7717 7549 7493 7699 7809 7955 8010 8235 8299 8680 8714 8710 8675 8665 8096 7825 7979 7959 7584 7045 6433 5951 5798 5907 6006 6075 6116 6171 6265 6374 6391 6341 6239 6150 6093 6065 6038 6005 5979 5966 5969 597…	[8113 8112 8109 8107 8107 8107 8107 8109 8109 8104 8074 7962 7751 7320 6658 5888 5191 4565 3899 3245 2560 1745 689 -569 -1953 -3196 -4148 -4812 -5192 -5273 -5914 -7052 -7198 -6553 -5618 -6510 -6942 -6536 -6154 -5745 -5416 -4525 -3988 -3348 -2708 -1823 -1176 -371 21 583 1247 1975 2620 3178 3706 4293 5152 6250 7316 8108 8525 8603 8587 8487 8378 8248 8131 8034 8007 8035 8091 8133 8159 8176 8198 8243…	[-10767 -10766 -10767 -10766 -10766 -10766 -10766 -10764 -10762 -10759 -10768 -10851 -11037 -11233 -11538 -11939 -12343 -12782 -13275 -13596 -13807 -14055 -14282 -14377 -14348 -14216 -13992 -13804 -13669 -13580 -13294 -13003 -12950 -13142 -13574 -13222 -12942 -13013 -13053 -13330 -13496 -13724 -13834 -13925 -14033 -14038 -14039 -13775 -13692 -13605 -13499 -13286 -13452 -13400 -12994 -12603 -12306…	[-7030 -7031 -7033 -7034 -7034 -7034 -7034 -7037 -7041 -7044 -7053 -7069 -7054 -7069 -7058 -6934 -6637 -6224 -5755 -5320 -4796 -4070 -3180 -2179 -1154 -277 404 784 889 852 735 909 913 767 803 990 884 721 792 877 897 574 399 189 -75 -483 -1035 -1790 -2246 -2672 -3069 -3598 -3884 -4189 -4710 -5275 -5740 -6078 -6309 -6433 -6513 -6639 -6789 -6898 -6940 -6918 -6812 -6690 -6548 -6448 -6373 -6365 -6391 …	[0 0 0 0 0 0 0 0 0 0 -46 -107 -147 -237 -198 -104 -102 -118 -13 -70 -179 -132 23 168 314 505 438 367 261 120 19 385 278 -149 -173 815 156 96 0 251 62 0 166 153 189 25 92 -141 75 56 108 -196 192 209 -27 20 56 0 -89 -102 -113 -135 -140 -119 -100 -57 -13 34 77 78 82 73 31 28 0 0 -23 -22 -44 -20 -28 -18 -19 0 0 0 0 19 0 0 0 -19 -21 -12 -15 0 -10 10 0 13 0 0 0 0 0 -13 0 0 0 0 0 0 0 -13 -19 -13 0 0 0 0…	[0 0 0 0 0 0 0 0 0 0 -32 -38 -85 -156 -134 -100 -129 -207 -161 -198 -258 -292 -263 -244 -218 -190 -136 -92 -10 -49 -62 -84 55 -243 -62 253 222 -280 -46 -156 -24 -49 -127 -86 -117 -218 -64 -230 20 -59 -69 -144 -40 -75 -163 -145 -144 -198 -177 -120 -77 -64 -46 -30 -26 -19 -10 0 0 0 11 12 0 0 0 0 0 0 0 0 0 0 0 0 0 0 0 0 0 0 0 0 0 0 0 0 0 0 0 0 0 0 0 0 0 0 0 0 0 0 0 0 0 0 0 0 0 0 0 0 0]	[0 0 0 0 0 0 0 0 0 21 54 90 151 210 102 33 0 20 -15 0 49 71 63 -26 -111 -181 -160 -127 -73 49 244 -175 0 -261 518 0 -255 32 -40 114 -40 -20 -108 -51 -64 0 35 35 10 0 23 0 -12 21 20 -16 -28 20 76 126 152 131 85 27 -18 -42 -55 -32 -17 0 12 11 0 0 -21 0 0 0 11 18 0 0 0 -14 0 0 0 0 -15 0 0 0 0 0 0 0 0 0 0 0 -10 0 0 0 0 0 0 0 -10 0 0 0 0 0 10 0 0 0 0 0 0]
7	23	M	wave right	1	2	[0 10 20 30 40 50 60 70 80 90 100 110 120 130 140 150 160 170 180 190 200 210 220 230 240 250 260 270 280 290 300 310 320 330 340 350 360 370 380 390 400 410 420 430 440 450 460 470 480 490 500 510 520 530 540 550 560 570 580 590 600 610 620 630 640 650 660 670 680 690 700 710 720 730 740 750 760 770 780 790 800 810 820 830 840 850 860 870 880 890 900 910 920 930 940 950 960 970 980 990 1000 1010…	[5052 5061 5065 5069 5061 5064 5065 5073 5068 5064 5065 5069 5073 5085 5105 5112 5100 5116 5096 5108 5108 5117 5152 5108 5117 5116 5084 5072 5101 5156 5181 5181 5221 5236 5241 5252 5256 5257 5272 5268 5257 5245 5256 5229 5240 5244 5245 5233 5216 5181 5181 5181 5181 5172 5169 5165 5180 5173 5181 5169 5180 5181 5180 5181 5181 5181 5181 5180 5181 5177 5181 5181 5180 5181 5181 5177 5181 5181 5181 518…	[620 601 600 592 605 608 597 597 605 589 608 605 593 601 584 604 588 584 589 585 589 588 604 588 561 584 597 585 601 597 584 596 580 585 565 569 569 577 560 581 577 584 585 581 588 584 593 584 585 581 593 600 588 592 609 584 596 604 596 585 597 596 589 592 581 597 593 589 604 589 600 593 585 612 584 580 577 620 596 585 605 605 596 596 573 608 588 600 572 596 600 588 605 593 592 588 585 605 597 59…	[5584 5588 5592 5592 5589 5601 5597 5593 5597 5597 5589 5593 5600 5588 5609 5620 5609 5593 5605 5609 5600 5600 5596 5592 5576 5580 5593 5580 5617 5641 5668 5673 5693 5713 5720 5732 5740 5749 5749 5732 5732 5681 5676 5696 5633 5673 5685 5668 5676 5653 5645 5645 5661 5649 5653 5640 5660 5661 5669 5644 5648 5648 5645 5649 5649 5657 5653 5664 5664 5656 5660 5669 5652 5661 5640 5665 5672 5649 5657 565…	[5548 5532 5549 5541 5533 5537 5545 5552 5548 5544 5552 5545 5565 5580 5581 5585 5585 5584 5592 5592 5597 5601 5601 5601 5593 5585 5549 5548 5576 5612 5660 5657 5653 5672 5688 5677 5680 5669 5681 5677 5669 5657 5644 5641 5665 5665 5668 5637 5640 5624 5616 5617 5608 5625 5609 5616 5624 5617 5625 5621 5629 5613 5620 5621 5624 5609 5617 5625 5621 5620 5625 5624 5620 5628 5624 5625 5616 5609 5625 561…	[8191 8191 8191 8191 8191 8191 8191 8191 8191 8191 8191 8191 8191 8191 8191 8191 8191 8191 8191 8191 8191 8191 8191 8191 8191 8191 8191 8191 8191 8191 8191 8191 8191 8191 8191 8191 8191 8191 8191 8191 8191 8191 8191 8191 8191 8191 8191 8191 8191 8191 8191 8191 8191 8191 8191 8191 8191 8191 8191 8191 8191 8191 8191 8191 8191 8191 8191 8191 8191 8191 8191 8191 8191 8191 8191 8191 8191 8191 8191 819…	[30 34 27 23 34 30 31 18 22 10 43 18 11 15 10 23 3 42 19 30 23 18 47 18 23 27 10 27 27 14 11 34 11 34 23 35 26 15 26 23 31 23 30 15 34 42 15 35 30 0 27 0 23 31 26 35 35 26 30 18 23 15 46 38 15 31 19 19 34 35 23 27 26 11 22 26 7 18 38 14 43 14 18 18 31 18 2 34 30 30 34 39 34 26 42 34 27 26 34 27 26 27 10 35 18 15 34 30 27 38 23 30 23 38 18 11 30 31 26 26 3]	[30 31 10 27 27 26 18 10 14 34 6 15 22 42 30 2 19 26 2 26 14 15 42 42 23 19 3 30 35 42 10 30 7 14 11 3 15 18 27 15 6 14 7 34 30 22 34 42 19 22 42 18 3 11 23 6 2 23 22 10 23 7 30 14 0 18 30 19 11 34 10 55 15 10 30 50 26 10 0 2 18 10 22 30 19 26 26 42 22 23 27 39 18 2 10 35 31 19 26 7 31 27 27 18 18 31 15 11 15 19 0 34 23 30 34 14 23 26 19 30 18]	[59 55 65 59 64 63 65 64 64 62 64 65 55 64 58 58 64 64 62 64 72 68 62 63 64 68 72 55 55 68 68 68 63 65 64 65 69 65 65 72 65 65 62 63 77 59 72 65 65 62 76 68 55 68 68 65 59 65 64 62 68 63 58 62 51 65 65 63 65 55 64 58 64 59 69 69 76 93 65 77 64 65 58 64 68 55 72 65 64 65 54 63 62 62 65 59 64 64 63 73 68 64 62 63 69 64 69 55 64 62 72 65 77 69 68 59 72 68 64 72 64]	[26 18 34 15 11 22 26 30 30 27 23 31 30 22 23 19 26 27 23 27 14 27 27 26 31 26 31 23 23 26 23 19 34 22 22 26 30 26 30 23 34 26 30 31 26 19 34 19 26 18 30 26 31 22 22 27 26 27 23 22 27 26 27 31 26 19 34 22 27 34 26 35 27 39 14 26 30 27 26 19 30 22 27 26 30 34 27 30 22 30 22 19 27 27 27 26 31 15 22 18 23 19 27 27 18 26 27 34 30 23 34 30 15 23 30 34 26 23 30 15 30]	[23 30 34 26 19 18 22 23 30 26 26 31 31 26 19 27 23 34 26 23 23 26 26 23 22 22 19 30 30 19 34 19 27 34 27 19 26 26 23 27 30 27 27 26 6 34 27 19 30 35 31 22 27 34 22 30 14 26 27 15 23 22 30 31 19 31 19 22 30 30 27 22 27 31 26 15 26 23 34 26 27 30 26 19 26 30 23 27 34 19 23 38 27 31 23 23 26 30 27 23 27 19 27 22 39 23 23 26 19 23 23 30 31 26 22 22 26 22 26 27 34]	[3737 3737 3737 3737 3737 3737 3735 3733 3734 3733 3732 3724 3700 3646 3571 3471 3357 3240 3117 2987 2862 2746 2653 2581 2530 2497 2488 2492 2520 2599 2826 3236 3579 3782 3909 4043 4154 4172 4109 4010 3754 3463 3091 2801 2578 2475 2465 2495 2571 2662 2776 2918 3092 3257 3436 3598 3736 3914 4049 4117 4148 4172 4167 4161 4137 4070 4002 3979 3986 4003 4034 4062 4099 4123 4124 4124 4114 4105 4097 409…	[-120 -120 -120 -120 -120 -120 -118 -118 -119 -120 -122 -128 -161 -216 -277 -347 -429 -539 -667 -789 -864 -881 -856 -825 -803 -808 -826 -859 -899 -968 -1070 -1201 -1191 -1185 -1202 -1219 -1219 -1226 -1244 -1267 -1273 -1330 -1344 -1327 -1289 -1290 -1283 -1273 -1277 -1244 -1188 -1093 -973 -864 -756 -630 -505 -354 -203 -92 -32 -7 -9 -12 -30 -68 -122 -161 -157 -137 -108 -87 -56 -10 3 3 -10 -19 -28 -3…	[1277 1277 1277 1277 1277 1277 1277 1277 1278 1278 1277 1269 1238 1187 1109 1000 869 740 570 323 4 -313 -539 -677 -735 -741 -716 -643 -559 -612 -918 -1595 -2319 -2426 -2392 -2495 -2684 -2720 -2600 -2451 -2336 -2306 -2784 -625 -122 -214 -227 -125 43 424 821 1053 1156 1229 1271 1258 1241 1259 1274 1299 1337 1379 1402 1387 1352 1328 1303 1288 1276 1264 1256 1257 1275 1284 1280 1278 1269 1262 1251 12…	[5953 5952 5956 5956 5955 5950 5926 5919 5930 5936 5946 5941 6032 6110 6070 5932 5853 6108 6547 7030 7441 7767 7953 8063 8111 8214 8292 8351 8424 8928 9781 10650 10976 10453 9829 9489 9438 9427 9418 9555 10563 11227 11338 11014 10500 10456 10410 10322 10350 10193 10172 10108 9956 9893 9838 9456 8976 8574 8001 7484 7263 7324 7419 7358 7254 7204 7276 7449 7393 7234 7072 7018 6985 6721 6581 6578 661…	[8682 8682 8680 8680 8678 8679 8693 8705 8700 8697 8683 8623 8310 7834 7222 6446 5490 4443 3158 1643 94 -1230 -2165 -2743 -2954 -2803 -2517 -1965 -1443 -1658 -3190 -5158 -6569 -7569 -8202 -8565 -8740 -8712 -8519 -8085 -6492 -4601 -2526 -383 1507 1933 1936 1929 1847 2227 2842 3427 3894 4290 4561 4940 5395 6036 6836 7602 8153 8471 8583 8510 8291 8133 7849 7549 7492 7529 7593 7672 7845 8146 8228 819…	[-11207 -11206 -11205 -11205 -11207 -11209 -11217 -11218 -11214 -11216 -11223 -11287 -11509 -11907 -12455 -13131 -13803 -14258 -14561 -14682 -14596 -14336 -14052 -13812 -13673 -13596 -13589 -13647 -13710 -13478 -12745 -11118 -9502 -8894 -8654 -8252 -7793 -7755 -8110 -8626 -9628 -10456 -11478 -12112 -12318 -12162 -12184 -12301 -12388 -12544 -12506 -12428 -12332 -12075 -11721 -11492 -11251 -10639 -…	[-5660 -5662 -5663 -5662 -5663 -5662 -5649 -5638 -5642 -5636 -5632 -5602 -5525 -5286 -4931 -4389 -3675 -2844 -1896 -864 137 1044 1745 2265 2639 2875 2947 2931 2725 2078 375 -2192 -3810 -4772 -5446 -6077 -6499 -6598 -6433 -6114 -4691 -3448 -1330 521 2046 2731 2805 2619 2103 1497 707 -261 -1435 -2524 -3668 -4750 -5674 -6730 -7480 -7770 -7791 -7748 -7634 -7665 -7678 -7414 -7130 -7051 -7127 -7260 -74…	[0 0 0 0 0 -10 0 -12 0 -24 -155 -303 -304 -279 -241 -167 -13 -19 127 209 303 384 435 417 344 258 249 56 145 200 298 148 -216 -58 84 55 -24 -36 83 37 -86 -109 90 300 209 212 333 338 289 375 318 113 91 100 79 182 215 -138 -295 -292 -288 -379 -317 -316 -206 81 333 326 248 128 38 -36 -80 -131 -103 -40 0 26 40 103 57 60 42 27 0 -44 0 0 19 0 11 62 0 59 0 31 20 0 0 -42 36 39 30 0 -30 -25 16 43 -12 13 54…	[0 0 0 0 0 0 0 0 0 -22 -99 -154 -205 -225 -289 -338 -317 -359 -318 -332 -190 -157 -107 -81 -44 -32 72 -106 -214 -265 -395 -232 -228 -307 -344 -447 -356 -334 -268 -204 -152 -157 -654 -279 -365 -107 -51 -91 -22 -35 -90 -171 -172 -145 -196 -126 -271 -425 -336 -209 -181 -136 -121 -72 -94 -56 79 78 77 29 0 -12 -55 -46 -72 -49 0 0 19 10 28 20 0 0 -10 0 -34 -21 -23 29 0 0 10 0 0 0 -19 -19 0 0 -10 33 -23…	[0 0 0 0 0 -15 0 0 0 37 117 117 117 133 85 47 0 0 -74 -114 -137 -166 -182 -149 -118 -28 29 207 322 491 499 -18 -56 -76 -114 -388 -573 -458 -287 -103 -202 -74 -184 79 419 392 292 166 0 35 0 -41 -123 -103 -84 -48 -96 -137 -102 -13 102 142 176 13 -58 39 0 -67 -100 -111 -123 -95 36 55 60 36 0 0 -81 -72 -65 -33 -16 -11 0 0 0 -15 0 -17 -42 -22 -59 -25 0 0 16 0 -37 -30 0 -18 0 -39 0 0 -22 0 -26 -23 -24 …
4	25	F	fist	1	2	[0 10 20 30 40 50 60 70 80 90 100 110 120 130 140 150 160 170 180 190 200 210 220 230 240 250 260 270 280 290 300 310 320 330 340 350 360 370 380 390 400 410 420 430 440 450 460 470 480 490 500 510 520 530 540 550 560 570 580 590 600 610 620 630 640 650 660 670 680 690 700 710 720 730 740 750 760 770 780 790 800 810 820 830 840 850 860 870 880 890 900 910 920 930 940 950 960 970 980 990 1000 1010…	[5080 5085 5088 5077 5077 5080 5077 5073 5068 5077 5093 5097 5137 5172 5181 5181 5180 5176 5180 5157 5141 4996 4641 4381 4180 4109 4005 3896 3789 3725 3773 3832 3984 4125 4228 4280 4352 4372 4392 4400 4433 4469 4440 4477 4484 4493 4493 4529 4568 4549 4073 3804 3905 4456 4648 4828 4924 5013 5088 5165 5181 5181 5181 5181 5176 5133 5092 5072 5069 5065 5057 5060 5053 5049 5052 5069 5044 5061 5040 506…	[617 597 593 608 581 584 592 608 584 588 612 588 604 568 601 604 589 585 569 604 572 572 553 564 561 560 569 568 557 544 545 544 556 560 537 549 549 556 552 537 541 549 533 557 565 552 565 565 565 552 576 572 588 580 588 584 589 592 600 596 592 593 613 609 620 601 601 596 592 596 569 588 577 589 565 573 584 584 589 596 585 592 589 596 593 600 597 580 593 589 589 593 596 581 584 585 580 580 600 57…	[5433 5449 5448 5452 5441 5441 5420 5432 5436 5417 5452 5441 5468 5460 5469 5452 5449 5457 5453 5441 5436 5156 4908 4680 6 3 3 18 6 22 2 4232 4160 4092 4069 4073 4057 4060 4037 4053 4057 4029 4045 4064 4092 4125 4200 4209 4224 4252 4265 4404 4524 4929 4997 5080 5136 5268 5336 5325 5364 5452 5469 5505 5480 5488 5457 5388 5385 5349 5396 5376 5420 5369 5380 5397 5412 5417 5421 5412 5428 5412 5417 54…	[5568 5564 5569 5565 5572 5564 5585 5572 5561 5568 5588 5609 5637 5700 5717 5720 5709 5696 5661 5641 5601 5425 4896 4284 4177 4144 4049 4168 4177 4044 3981 3976 3968 3997 4000 4053 4081 4121 4149 4149 4156 4177 4176 4213 4185 4197 4184 4189 4252 4245 4265 4273 4156 4180 4284 4588 4945 5248 5360 5433 5524 5661 5728 5737 5716 5649 5564 5576 5560 5537 5532 5524 5516 5508 5520 5513 5512 5512 5517 552…	[4608 4644 4637 4629 4621 4621 4628 4632 4628 4632 4656 4669 4704 4744 4740 4737 4757 4729 4709 4677 4640 4472 4217 3941 3877 3860 3785 3844 3869 3913 3916 3916 3904 3897 3893 3924 3952 3953 3968 3968 3968 3992 3953 3981 3993 3984 3988 4025 4028 3988 3932 4001 4061 4109 4125 4125 4260 4385 4468 4496 4553 4753 4801 4813 4789 4736 4709 4692 4665 4672 4673 4684 4668 4677 4680 4672 4681 4688 4681 468…	[26 46 38 26 31 18 68 3 0 0 38 58 18 10 6 34 15 7 18 10 26 47 34 19 30 18 27 7 38 10 15 18 2 6 22 27 31 7 11 22 19 26 38 22 0 6 7 27 34 30 2 26 18 34 34 22 30 2 7 3 10 30 30 47 31 34 11 34 31 26 59 34 34 30 14 2 42 11 14 14 0 43 0 27 27 42 42 30 0 3 27 27 34 59 27 22 10 22 23 6 27 19 51 2 6 15 18 23 55 39 64 27 27 58 34 23 14 0 27 10 0]	[19 0 26 0 64 35 55 11 19 10 14 55 50 18 7 0 26 10 26 42 35 38 15 2 14 18 2 35 11 3 18 18 7 30 19 15 42 6 6 19 15 18 26 18 42 7 23 0 54 15 18 42 18 22 10 2 31 0 38 31 19 30 26 38 2 6 30 22 15 22 19 0 23 14 19 10 15 30 0 2 10 1 34 35 47 0 0 18 30 2 22 14 10 23 18 46 15 7 23 38 6 10 55 3 6 34 27 43 2 42 0 18 2 46 26 34 22 26 34 0 34]	[176 216 193 220 205 141 196 176 181 177 125 128 121 141 197 180 144 152 140 172 205 185 496 541 660 573 512 304 257 229 8191 8191 8191 8191 8191 8191 8191 8191 8191 8191 8191 8191 8191 8191 8191 8191 8191 8191 8191 8191 8191 39 39 35 43 43 42 35 38 42 46 50 43 34 34 50 42 39 39 39 43 39 38 35 50 38 50 38 43 42 34 42 42 42 35 46 38 38 39 50 39 42 43 43 35 39 35 55 35 50 42 42 38 46 50 38 46 42 34…	[27 27 26 26 34 34 27 22 30 26 23 34 19 26 22 23 35 27 26 26 22 26 19 26 34 26 19 26 26 34 68 65 65 65 62 68 65 69 68 69 65 68 69 69 64 68 65 64 69 64 65 23 15 26 26 27 30 23 22 22 30 23 27 26 23 26 31 27 26 34 34 30 26 18 22 26 26 27 27 22 26 34 23 34 22 2 19 30 26 23 26 31 34 27 26 19 27 30 34 22 18 27 31 22 30 34 23 22 14 23 31 23 18 26 27 34 34 34 27 30 22]	[26 26 26 34 26 26 26 23 27 26 26 26 26 26 26 30 23 23 34 27 23 27 42 34 23 31 23 23 23 27 27 23 19 35 26 18 26 23 34 27 23 30 27 23 22 26 26 23 19 19 23 26 27 30 27 30 34 26 27 26 23 23 22 27 22 22 26 18 26 26 26 34 26 19 30 26 30 23 34 30 30 18 27 30 26 23 15 14 34 19 26 31 22 22 26 26 22 22 30 26 19 26 26 19 34 23 27 30 27 27 23 23 23 26 26 30 26 27 35 30 30]	[2962 2955 2949 2957 2989 3036 3086 3124 3152 3175 3169 3118 3005 2889 2763 2611 2468 2314 2156 2031 1931 1889 1910 1928 1933 1921 1914 1910 1901 1877 1859 1843 1828 1815 1804 1790 1777 1765 1754 1745 1733 1722 1722 1723 1726 1727 1727 1735 1742 1748 1752 1767 1805 1817 1834 1864 1881 1894 1910 1931 1936 1942 1963 1967 1979 1998 2038 2135 2214 2300 2369 2423 2503 2592 2642 2650 2682 2691 2701 271…	[-310 -323 -318 -304 -285 -269 -243 -214 -191 -174 -160 -191 -261 -349 -485 -674 -877 -1012 -1011 -952 -886 -835 -805 -788 -759 -721 -649 -564 -500 -459 -448 -439 -426 -418 -408 -403 -402 -404 -403 -400 -397 -394 -401 -405 -407 -407 -407 -413 -421 -428 -432 -446 -490 -558 -602 -644 -671 -675 -665 -606 -549 -511 -496 -484 -471 -511 -601 -727 -726 -709 -601 -516 -484 -457 -387 -302 -224 -182 -148 -…	[1095 1079 1076 1087 1104 1125 1145 1154 1156 1158 1165 1178 1155 1076 960 810 633 294 -167 -495 -736 -888 -1017 -1118 -1201 -1242 -1282 -1372 -1465 -1516 -1549 -1572 -1584 -1601 -1608 -1611 -1611 -1608 -1606 -1608 -1610 -1605 -1605 -1601 -1603 -1603 -1598 -1595 -1596 -1594 -1581 -1532 -1468 -1375 -1293 -1159 -1017 -842 -666 -464 -311 -240 -184 -155 -152 -126 -54 159 318 470 565 662 753 838 875 8…	[3706 3783 3703 3600 3594 3679 3687 3595 3481 3433 3266 3358 3494 3742 4421 5550 6901 7836 8248 8587 9004 9362 9745 10075 10300 10347 10228 10232 10338 10408 10559 10668 10690 10770 10777 10811 10847 10883 10905 10922 10954 10945 10989 10989 11004 10998 10976 10972 11008 11015 10966 10754 10573 10443 10179 9739 9209 8461 7451 6195 5298 4830 4520 4328 4276 4544 5017 5407 5171 4953 3935 3416 3351 3…	[8604 8463 8475 8600 8695 8803 8928 9018 9060 9090 9199 9272 9095 8490 7535 6353 5204 3940 2581 1468 508 -267 -1071 -1631 -2190 -2632 -3489 -4631 -5524 -5975 -6071 -6125 -6226 -6271 -6346 -6319 -6257 -6166 -6105 -6090 -6060 -6026 -5942 -5891 -5886 -5894 -5883 -5846 -5790 -5743 -5691 -5522 -5098 -4179 -3468 -2912 -2242 -1553 -748 -130 376 682 927 929 918 1329 2197 3502 4448 5122 5603 6226 6736 719…	[-13428 -13498 -13514 -13459 -13389 -13271 -13150 -13081 -13055 -13021 -12995 -12973 -13142 -13504 -13833 -13896 -13570 -13187 -12849 -12417 -11889 -11529 -11334 -11129 -10918 -10770 -10645 -10300 -9856 -9527 -9305 -9138 -9025 -8893 -8814 -8753 -8711 -8688 -8662 -8623 -8570 -8556 -8559 -8585 -8584 -8589 -8611 -8658 -8677 -8713 -8789 -9084 -9524 -9966 -10423 -10929 -11431 -11977 -12599 -13195 -134…	[-604 -557 -511 -596 -803 -1134 -1485 -1758 -1951 -2119 -2070 -1699 -899 -67 877 2046 3097 4199 5352 6194 6764 6913 6623 6357 6193 6202 6191 6018 5823 5801 5789 5797 5826 5833 5859 5917 5978 6041 6101 6139 6187 6256 6255 6267 6247 6243 6260 6238 6201 6181 6208 6306 6320 6526 6645 6758 6922 7141 7323 7479 7616 7639 7533 7519 7424 7211 6756 5949 5164 4446 4026 3511 2845 2099 1827 1764 1534 1454 137…	[-50 52 96 88 60 0 -56 -79 -96 -192 -452 -483 -444 -497 -308 -73 126 281 553 543 500 300 212 -54 0 -84 0 0 -30 105 73 -46 65 -31 20 19 0 -39 -56 -47 -21 67 0 -38 -12 -18 14 10 -38 0 -23 0 124 0 17 34 -69 0 22 38 -31 184 -11 68 316 548 550 144 97 -374 -115 -122 -84 -252 -146 -103 -178 -125 -152 -152 -116 -47 18 30 14 -42 -19 -13 -44 -15 0 0 -13 -21 -26 -22 0 0 0 -16 0 0 0 -15 0 -11 -10 0 -10 0 0 0…	[12 41 23 11 0 0 0 -16 -22 -56 -99 -185 -304 -584 -676 -486 -385 -391 -263 -243 -216 -116 -43 -129 -16 -69 -93 -211 215 18 29 -28 -12 51 -21 -88 0 -31 -51 0 -42 -18 -29 -27 32 -27 0 -69 0 -25 -47 -79 -56 -41 -115 -121 -54 0 -69 -90 -55 26 -32 0 60 59 -66 -229 -270 -370 -249 -210 -153 -142 -146 -98 -95 -49 -16 0 20 0 0 0 0 0 0 0 0 0 0 10 0 0 0 0 0 0 0 0 0 0 0 10 0 0 0 0 0 0 0 0 0 0 0 0 0 0 0 0 0]	[-15 -12 0 0 17 26 38 26 16 -17 70 104 290 269 147 100 0 -58 -124 -96 -107 151 -78 44 50 -28 0 -35 -88 -41 0 47 -24 -29 15 36 -20 0 52 38 0 0 0 43 -19 0 0 86 22 13 -31 -31 -136 126 12 -38 0 13 -29 97 36 213 51 -25 -225 -404 -422 -206 -96 89 179 203 99 28 90 134 184 184 115 68 38 26 22 -12 0 0 24 30 0 0 0 0 17 14 16 15 18 12 0 0 0 0 10 20 16 13 0 0 0 0 0 0 0 0 0 0 0 13 0 10 10]
8	59	M	fist	1	1	[0 10 20 30 40 50 60 70 80 90 100 110 120 130 140 150 160 170 180 190 200 210 220 230 240 250 260 270 280 290 300 310 320 330 340 350 360 370 380 390 400 410 420 430 440 450 460 470 480 490 500 510 520 530 540 550 560 570 580 590 600 610 620 630 640 650 660 670 680 690 700 710 720 730 740 750 760 770 780 790 800 810 820 830 840 850 860 870 880 890 900 910 920 930 940 950 960 970 980 990 1000 1010…	[5061 5053 5048 5048 5048 5052 5057 5057 5045 5053 5077 5072 5077 5068 5060 5000 4972 4937 4913 4861 4852 4833 4673 4248 3729 3497 3417 3401 3368 3436 3476 3528 3532 3553 3573 3596 3577 3609 3632 3644 3653 3660 3632 3596 3757 4053 4649 4880 5005 5065 5101 5105 5084 5053 5029 5013 5004 4993 4992 4964 4921 4932 4936 4940 4953 4961 4961 4964 4989 4985 4989 4996 4996 4988 5001 5000 5001 5005 5009 499…	[592 600 597 596 600 600 588 581 561 604 589 592 564 588 588 577 580 593 588 585 588 573 557 545 537 540 533 508 524 529 529 541 549 560 553 544 545 541 533 544 548 556 528 532 532 540 549 572 588 605 581 588 589 573 593 584 581 593 581 573 588 573 576 584 584 584 580 596 588 613 600 585 608 577 584 580 577 596 581 588 577 592 581 592 608 589 576 581 588 600 592 580 585 577 592 608 592 604 585 58…	[5597 5609 5592 5609 5601 5601 5604 5589 5600 5600 5609 5600 5616 5612 5592 5560 5529 5492 5449 5317 5232 5197 5000 4596 4040 989 1081 1157 1152 1132 1121 1085 1104 1089 1088 1093 1088 1093 1105 1097 1097 1089 1084 1121 1197 4288 4900 5224 5368 5477 5529 5524 5505 5484 5472 5469 5485 5484 5473 5484 5477 5493 5496 5504 5513 5508 5504 5504 5509 5508 5529 5524 5516 5504 5520 5513 5512 5509 5520 5505…	[5509 5512 5512 5517 5505 5509 5509 5513 5501 5516 5528 5521 5521 5512 5517 5441 5405 5340 5196 5056 4917 4721 4348 3957 3588 3472 3452 3464 3445 3508 3544 3556 3581 3613 3625 3653 3672 3676 3689 3705 3701 3725 3656 3608 3636 3660 4081 4765 5197 5325 5409 5448 5436 5424 5400 5389 5392 5400 5401 5348 5329 5324 5328 5336 5376 5360 5368 5364 5388 5404 5408 5405 5400 5408 5413 5420 5417 5417 5417 542…	[4528 4536 4545 4513 4516 4529 4525 4536 4532 4524 4533 4528 4537 4544 4537 4520 4481 4445 4345 4256 4213 4081 3877 3588 3328 3133 3133 3153 3028 3044 3057 3104 3116 3129 3128 3148 3172 3160 3205 3201 3229 3245 3261 3249 3544 3532 3748 4080 4316 4416 4472 4476 4497 4485 4485 4489 4492 4481 4488 4520 4497 4501 4492 4501 4500 4500 4504 4512 4509 4504 4500 4501 4500 4501 4504 4497 4500 4497 4500 448…	[22 2 10 27 15 23 14 19 30 26 42 14 31 31 26 11 10 30 0 14 26 31 19 26 10 27 11 27 15 14 0 38 26 34 3 15 38 26 27 19 19 18 11 18 22 18 26 26 15 15 26 34 34 11 34 43 34 26 34 7 46 27 2 34 22 26 3 43 19 7 22 26 22 14 35 30 6 39 30 30 19 35 38 22 34 26 22 30 11 50 27 15 31 11 31 43 19 2 14 19 22 7 10 26 15 22 18 30 3 26 10 43 18 6 42 6 46 2 39 38 38]	[14 23 19 18 11 3 7 35 2 38 23 35 22 3 31 10 11 34 23 34 14 38 10 50 30 18 27 23 6 27 14 30 35 30 18 18 26 15 10 6 34 7 26 6 11 7 27 19 26 18 27 18 2 38 31 6 30 26 0 0 23 34 34 14 26 27 31 26 14 14 34 22 6 10 3 31 34 18 6 34 2 34 31 30 23 26 34 27 14 19 11 38 18 15 42 14 6 19 11 14 0 22 34 19 27 34 0 46 27 30 23 31 18 35 19 15 18 2 22 2 18]	[38 43 43 35 42 35 34 51 42 38 42 34 38 35 34 38 39 42 38 43 42 39 31 35 34 1056 1136 1244 1156 1121 1108 1105 1096 1076 1077 1064 1057 1069 1072 1021 1021 1076 1060 1120 1157 38 38 42 42 46 39 35 38 39 42 39 38 35 42 35 38 42 34 39 43 35 38 42 34 34 38 39 39 31 42 42 35 31 43 38 31 38 42 35 46 39 35 35 42 42 43 35 34 39 42 42 42 46 35 54 31 35 42 42 46 39 42 43 35 43 47 50 39 43 42 35 38 42 38 4…	[30 19 27 34 22 22 27 30 30 26 34 27 22 19 22 26 26 26 38 26 34 38 30 19 26 26 35 30 30 31 30 34 26 26 31 34 34 27 30 23 30 30 30 31 23 30 23 27 30 23 27 34 26 23 31 23 22 26 23 34 26 19 27 26 23 34 23 26 22 27 23 34 22 26 27 27 31 27 30 26 27 26 23 34 23 34 30 26 26 27 23 35 19 26 26 30 23 34 27 18 26 23 18 31 27 27 26 31 23 27 23 26 30 27 19 30 19 30 22 26 30]	[38 30 26 27 27 30 18 23 23 27 23 22 26 23 19 22 34 23 26 31 23 23 22 34 19 23 26 22 22 26 19 26 22 31 23 23 19 26 30 34 23 26 27 23 26 38 30 23 26 18 26 23 38 26 27 30 22 26 27 22 26 34 19 26 18 26 15 27 30 26 30 27 22 22 31 27 30 26 22 23 26 30 26 30 27 22 31 34 18 23 23 30 30 26 19 23 23 27 26 27 22 22 22 27 30 22 26 30 31 27 26 27 26 30 31 26 22 23 30 23 19]	[3757 3757 3759 3760 3761 3761 3762 3764 3773 3775 3728 3646 3531 3370 3190 3016 2922 2776 2707 2628 2565 2460 2328 2238 2161 2109 2059 2012 1936 1896 1859 1844 1834 1832 1824 1820 1813 1812 1810 1810 1815 1820 1835 1852 1888 1918 1919 1931 1953 1970 1986 1997 2004 2018 2065 2132 2230 2361 2529 2742 2984 3151 3268 3351 3451 3581 3674 3741 3811 3870 3905 3955 4003 4023 4026 4018 3997 3975 3948 392…	[-96 -96 -96 -96 -97 -96 -96 -95 -96 -112 -170 -260 -359 -475 -605 -713 -724 -752 -770 -602 -547 -627 -687 -703 -712 -726 -739 -729 -684 -674 -658 -648 -639 -632 -622 -614 -605 -605 -606 -606 -615 -622 -623 -619 -623 -627 -612 -605 -604 -636 -619 -635 -618 -602 -630 -661 -700 -728 -772 -778 -797 -728 -644 -583 -529 -483 -415 -326 -231 -136 -72 -34 -31 -48 -69 -90 -115 -130 -141 -149 -144 -134 -12…	[1164 1165 1165 1164 1163 1163 1164 1166 1169 1156 1106 1048 990 929 856 746 606 382 252 78 -24 -177 -339 -453 -552 -628 -712 -844 -1057 -1121 -1149 -1145 -1151 -1152 -1160 -1148 -1130 -1117 -1109 -1100 -1092 -1095 -1089 -1087 -1026 -890 -786 -682 -583 -440 -345 -263 -283 -401 -441 -400 -341 -263 -161 -19 147 254 331 383 466 572 648 731 847 953 1021 1061 1075 1077 1072 1065 1070 1077 1085 1093 10…	[5400 5408 5413 5419 5424 5424 5425 5437 5494 5597 5742 5992 6209 6452 6803 7010 6591 6505 6427 5165 4882 5872 6647 7035 7489 7820 8244 8762 9371 9702 9766 9721 9727 9708 9702 9601 9490 9448 9414 9378 9381 9415 9365 9286 8895 8257 7737 7348 6918 6537 6058 5864 5827 6158 6487 6545 6631 6638 6802 6743 6965 6573 6100 5788 5678 5825 5741 5532 5470 5351 5235 5265 5492 5726 5886 5999 6143 6217 6247 625…	[8093 8096 8093 8084 8074 8074 8078 8089 8072 7896 7369 6705 6102 5563 4995 4408 3720 2882 2103 1302 482 -123 -524 -798 -988 -1112 -1240 -1832 -2543 -2679 -2700 -2755 -2775 -2863 -2943 -2945 -2939 -2884 -2840 -2804 -2718 -2688 -2759 -2845 -2696 -2222 -1838 -1491 -1038 -75 344 896 666 -204 -452 -268 -55 79 248 377 541 760 1134 1446 1944 2487 3095 3968 5103 6196 6919 7260 7218 7059 6880 6719 6648 6…	[-11702 -11696 -11691 -11690 -11690 -11689 -11683 -11668 -11626 -11675 -12044 -12515 -13013 -13498 -13842 -14098 -14531 -14735 -14847 -15348 -15379 -14842 -14243 -13831 -13399 -13081 -12675 -12185 -11488 -11073 -10917 -10886 -10848 -10832 -10793 -10838 -10885 -10916 -10937 -10965 -10998 -11003 -11088 -11194 -11596 -12107 -12415 -12662 -12964 -13212 -13448 -13539 -13587 -13538 -13579 -13788 -14050…	[-6069 -6070 -6079 -6088 -6096 -6098 -6103 -6108 -6158 -6203 -6009 -5564 -4827 -3697 -2364 -1049 -129 834 1503 2122 2801 3696 4596 5196 5644 5912 6186 6311 6494 6672 6825 6917 6960 6975 7013 7079 7158 7190 7220 7238 7217 7177 7082 6986 6898 6982 7147 7205 7172 7150 7125 7068 7030 6871 6463 5952 5201 4180 2833 1116 -845 -2214 -3189 -3877 -4676 -5645 -6310 -6745 -7092 -7297 -7375 -7588 -7845 -7963 …	[0 0 0 0 0 0 0 0 -161 -371 -400 -421 -381 -368 -89 101 307 334 150 349 191 45 117 137 125 165 142 -137 127 164 109 83 -41 -92 52 -59 48 -15 63 0 0 0 -60 50 158 38 88 55 47 -112 52 -53 159 213 355 370 352 235 153 30 -324 -236 -85 64 0 -179 -69 -74 -182 -225 -180 -207 -203 -155 -100 -68 -27 0 59 79 74 51 23 -51 -51 -36 -21 0 0 0 0 -13 -24 -29 -30 -25 -20 -12 0 0 0 0 0 0 0 0 0 0 0 0 0 -11 -17 -13 0 …	[0 0 0 0 0 0 0 0 -74 -158 -214 -272 -293 -352 -342 -270 -280 -217 -216 -143 -91 -119 -35 -46 -121 -63 -113 -231 101 26 0 13 -58 -22 12 -59 -22 -36 -45 -45 -40 -26 -64 -57 40 -99 -17 67 -57 -112 -44 -62 -60 -33 -46 -151 -187 -267 -324 -428 -389 -346 -265 -194 -252 -190 -133 -127 -204 -149 -66 -39 -28 -15 0 0 0 0 0 0 0 0 0 -17 -18 -11 0 0 0 0 0 0 0 0 0 0 0 0 0 0 0 0 -10 0 0 0 0 0 0 0 0 0 0 0 0 0 0 …	[0 0 0 0 -11 0 0 39 75 153 92 58 -24 14 -67 -52 39 -129 -237 -109 -56 -197 -153 -54 -166 0 -28 158 -81 -37 18 36 45 28 -61 0 0 0 -21 17 26 0 26 -44 -250 59 0 49 -38 0 51 93 12 -95 -47 -21 10 -52 -52 35 -43 11 0 -64 54 19 -25 -11 60 141 146 121 42 0 -47 -65 -53 -31 11 30 52 52 31 -34 -25 -12 0 13 13 0 -12 -16 0 0 0 13 0 0 0 0 0 0 0 0 0 0 0 0 0 0 0 0 0 0 0 0 0 0 0 11 0]
2	24	F	fist	1	1	[0 10 20 30 40 50 60 70 80 90 100 110 120 130 140 150 160 170 180 190 200 210 220 230 240 250 260 270 280 290 300 310 320 330 340 350 360 370 380 390 400 410 420 430 440 450 460 470 480 490 500 510 520 530 540 550 560 570 580 590 600 610 620 630 640 650 660 670 680 690 700 710 720 730 740 750 760 770 780 790 800 810 820 830 840 850 860 870 880 890 900 910 920 930 940 950 960 970 980 990 1000 1010…	[5093 5081 5097 5076 5077 5100 5092 5081 5096 5097 5104 5081 5097 5093 5092 5080 5096 5097 5101 5109 5052 4940 4817 4620 4428 4205 3940 3677 3496 3377 3337 3393 3412 3349 3352 3293 3308 3269 3309 3324 3349 3368 3413 3485 3644 3917 4285 4597 4873 4992 5072 5141 5160 5164 5168 5165 5169 5164 5116 5104 5152 5176 5181 5181 5181 5181 5172 5169 5164 5152 5152 5152 5156 5152 5152 5117 5152 5152 5144 515…	[604 597 608 597 613 609 600 612 596 612 600 617 613 624 625 604 601 596 609 628 608 601 592 541 544 568 561 529 516 496 501 8191 8191 8191 8191 8191 8191 8191 8191 8191 8191 8191 517 545 560 556 568 561 593 576 592 592 616 585 581 565 569 593 577 581 609 601 597 588 585 600 613 580 617 585 609 609 593 600 597 612 608 597 597 596 592 628 592 596 589 572 609 589 608 581 593 605 601 580 592 593 613…	[5561 5552 5585 5565 5553 5545 5576 5556 5540 5533 5533 5564 5564 5569 5529 5561 5544 5524 5533 5557 5500 5460 5396 5301 5249 5068 4788 4417 1564 1436 1020 1017 996 952 1005 988 988 1021 1013 1012 993 1009 984 1021 1192 1541 4881 5177 5349 5561 5637 5657 5673 5664 5653 5632 5617 5609 5561 5553 5553 5581 5600 5629 5617 5620 5605 5601 5644 5605 5593 5605 5588 5564 5564 5600 5561 5584 5573 5569 5569…	[5512 5508 5509 5513 5512 5512 5516 5520 5509 5508 5517 5532 5508 5497 5508 5496 5512 5509 5521 5520 5457 5300 4868 4445 4160 3853 3645 3532 3436 3405 3416 3452 3465 3473 3477 3465 3465 3468 3513 3525 3569 3581 3609 3668 3784 3893 4125 4516 4977 5241 5349 5393 5416 5429 5433 5432 5449 5448 5436 5436 5444 5489 5536 5525 5525 5525 5521 5536 5525 5520 5517 5517 5521 5513 5513 5513 5481 5509 5505 551…	[4548 4536 4553 4561 4545 4544 4541 4541 4560 4532 4560 4525 4552 4560 4544 4544 4533 4541 4536 4561 4520 4453 4316 4221 4017 3777 3472 3212 3005 8191 8191 8191 8191 8191 8191 8191 8191 8191 8191 8191 8191 8191 8191 3021 3168 3348 3681 4017 4285 4420 4477 4509 4512 4513 4525 4500 4512 4504 4505 4517 4508 4512 4512 4484 4508 4517 4532 4536 4529 4533 4540 4528 4537 4540 4544 4537 4528 4544 4544 453…	[7 10 47 39 35 26 27 35 26 42 18 26 22 35 30 14 15 7 11 10 38 38 11 14 26 19 26 26 22 27 6 1608 1953 2361 4316 6485 7477 8064 8191 8100 6769 4261 448 18 18 26 19 31 18 3 15 3 34 0 7 18 34 14 0 31 10 19 26 23 27 7 42 47 35 3 15 42 58 38 18 2 26 22 19 26 26 2 27 23 50 27 27 58 46 19 15 38 18 6 50 10 26 22 3 54 15 22 30 35 23 42 14 27 43 42 35 0 0 18 10 11 38 26 30 11 2]	[18 35 18 18 34 6 0 26 18 0 14 35 26 18 15 34 31 10 7 26 15 26 10 34 19 26 6 11 22 10 26 46 19 34 18 34 38 30 65 34 31 42 18 22 26 6 2 15 7 0 3 38 34 22 3 31 19 11 26 6 11 35 34 11 46 18 6 11 23 30 14 30 10 2 7 31 34 35 0 18 2 43 18 0 18 7 0 26 19 14 22 34 2 7 2 30 42 34 0 23 11 2 22 0 19 30 14 0 6 11 34 23 34 30 15 14 0 35 14 30 18]	[42 39 42 34 42 38 35 38 39 42 39 35 42 34 43 42 35 34 43 35 50 42 42 42 34 31 35 11 1061 1016 1116 1112 1097 1104 1096 1101 1113 1113 1109 1097 1121 1113 1144 1136 1164 1260 38 38 34 31 31 34 34 38 43 43 34 43 38 35 38 35 34 31 47 31 46 38 35 27 42 38 34 42 58 35 43 38 42 42 42 42 34 35 31 34 38 47 35 42 31 35 26 43 38 42 43 42 42 38 22 39 27 34 34 35 43 38 39 31 23 43 38 39 42 31 39 46 35 42 39]	[27 31 23 27 38 26 31 26 23 31 27 23 27 26 34 26 22 19 27 30 22 27 19 22 26 27 31 22 34 26 15 15 35 34 30 31 19 34 30 22 30 10 30 35 34 34 30 19 26 27 31 22 18 27 19 30 26 23 27 26 30 30 19 30 19 23 18 23 34 30 18 30 27 27 18 30 26 23 11 22 34 34 35 27 30 30 26 26 18 15 26 31 22 22 34 34 27 27 30 30 26 22 26 30 30 23 26 31 27 26 27 31 34 23 34 19 26 31 30 38 22]	[19 23 22 26 19 34 27 26 27 34 30 23 26 27 30 23 30 23 26 30 22 26 27 23 23 35 19 19 34 23 23 34 26 23 26 22 23 22 18 34 54 30 27 23 19 27 27 26 19 26 19 18 19 27 26 26 27 31 23 30 19 23 26 34 22 23 22 26 27 34 34 18 19 22 30 26 19 34 26 22 26 34 42 26 23 23 26 19 22 30 22 22 27 30 34 35 30 31 22 22 31 23 35 34 26 26 23 19 26 27 23 31 31 26 23 30 23 27 30 23 26]	[3836 3837 3839 3842 3843 3841 3839 3839 3841 3842 3837 3804 3740 3658 3573 3484 3391 3313 3188 3073 2961 2877 2778 2690 2609 2516 2463 2414 2373 2338 2301 2260 2221 2184 2134 2108 2083 2072 2067 2072 2098 2123 2158 2215 2290 2365 2404 2460 2515 2590 2685 2764 2852 2920 3010 3072 3117 3195 3301 3388 3452 3521 3596 3676 3773 3868 3898 3883 3886 3890 3871 3846 3824 3808 3803 3798 3787 3785 3788 379…	[-124 -120 -116 -113 -113 -116 -119 -121 -123 -131 -146 -183 -245 -330 -426 -528 -639 -727 -843 -914 -963 -972 -957 -919 -857 -782 -745 -709 -680 -655 -617 -584 -563 -535 -500 -479 -470 -463 -466 -472 -491 -514 -535 -569 -609 -678 -714 -742 -792 -817 -880 -879 -898 -907 -946 -916 -889 -868 -865 -831 -777 -704 -610 -484 -333 -172 -61 -10 -4 -27 -55 -81 -120 -159 -173 -168 -164 -147 -123 -98 -78 -6…	[1214 1214 1215 1216 1216 1216 1215 1216 1218 1218 1217 1199 1166 1114 1048 962 860 759 563 347 75 -156 -434 -661 -812 -926 -983 -1044 -1104 -1171 -1231 -1271 -1305 -1314 -1313 -1304 -1309 -1313 -1323 -1332 -1311 -1279 -1257 -1214 -1159 -1074 -986 -885 -812 -715 -556 -407 -237 -117 57 150 214 337 484 559 588 608 665 748 878 1055 1215 1277 1261 1241 1227 1203 1175 1154 1157 1170 1177 1184 1197 121…	[6194 6169 6142 6133 6139 6156 6174 6196 6231 6307 6413 6531 6680 6867 7095 7315 7572 7808 7991 8091 8230 8344 8447 8588 8494 8461 8491 8549 8670 8817 8875 8936 9019 8976 8896 8790 8836 8854 8935 8993 8947 8879 8817 8696 8554 8532 8365 8189 8243 8075 8112 7833 7768 7775 8088 7912 7768 7788 8081 8070 7828 7374 7082 6635 6280 6075 5902 5577 5471 5640 5776 5807 5957 6159 6269 6260 6200 6074 5916 575…	[7963 7984 8012 8031 8026 8012 7993 7978 7969 7918 7822 7578 7182 6585 5843 4976 4012 2995 1998 1046 22 -966 -1937 -2748 -3456 -3970 -4346 -4664 -4981 -5342 -5727 -5957 -6092 -6200 -6267 -6308 -6297 -6316 -6319 -6291 -6168 -5922 -5805 -5577 -5294 -4644 -4171 -3810 -3347 -3020 -2277 -1830 -1115 -827 -273 1 216 636 977 1172 1369 1738 2272 3291 4760 6601 8179 8910 8849 8582 8335 8144 7802 7466 7415 …	[-11191 -11186 -11177 -11161 -11158 -11164 -11173 -11172 -11156 -11147 -11172 -11360 -11704 -12155 -12605 -13047 -13426 -13732 -13963 -14129 -14153 -14066 -13875 -13593 -13414 -13193 -12960 -12736 -12473 -12169 -11885 -11655 -11449 -11333 -11248 -11216 -11127 -11081 -11017 -11010 -11164 -11404 -11596 -11920 -12308 -12696 -13022 -13314 -13488 -13759 -13973 -14245 -14382 -14395 -14210 -14268 -14303…	[-6435 -6442 -6450 -6462 -6467 -6458 -6449 -6448 -6453 -6459 -6428 -6269 -5937 -5494 -5006 -4466 -3842 -3153 -2375 -1501 -629 180 907 1537 2103 2650 3078 3376 3591 3752 3951 4155 4347 4581 4847 5058 5186 5232 5226 5173 5069 4948 4747 4428 3967 3589 3389 3099 2714 2193 1488 897 106 -318 -1013 -1500 -1862 -2466 -3238 -3889 -4401 -5087 -5558 -6150 -6726 -7036 -6808 -6540 -6603 -6685 -6598 -6526 -646…	[35 13 0 -23 -25 0 10 0 -34 -87 -241 -284 -252 -243 -212 -151 -79 0 15 151 206 269 328 195 271 158 152 78 27 0 61 0 44 82 130 173 125 79 71 75 136 73 135 44 35 -16 188 193 122 231 0 130 97 77 -241 105 120 -52 -99 -49 -21 -11 -28 -47 -85 -164 -199 -127 -187 -174 -63 0 44 81 95 109 92 56 29 -19 -15 -91 -139 -54 0 68 82 0 -39 -25 26 57 47 -15 -96 -121 -67 0 45 0 -56 -61 -16 42 74 19 -35 -75 -36 20 6…	[0 0 0 0 0 0 0 0 0 -29 -92 -125 -179 -195 -214 -240 -256 -249 -261 -242 -210 -190 -120 -143 -82 -73 -37 -25 -54 -90 -155 -51 -48 -64 -44 -20 -20 -42 0 -54 0 -99 -28 -135 -19 -118 -80 -71 -47 -80 -203 -151 -216 -124 -223 -48 -81 -160 -156 -117 -128 -20 -55 -14 -127 -352 -178 -81 -44 -55 -36 -14 0 28 44 18 26 26 -10 -35 -13 12 0 -20 0 11 47 24 0 -15 -15 0 10 0 10 -21 -28 0 15 28 14 -11 0 0 19 31 20…	[0 0 0 0 0 0 0 0 28 53 91 114 186 142 117 56 0 -81 -112 -83 -103 -94 -80 -62 -29 -14 55 59 0 -67 -79 12 -17 -28 -38 0 -14 36 11 -19 -51 21 -61 -60 -99 38 11 118 22 -34 -37 -33 37 23 37 23 29 122 18 -10 0 -12 -39 -41 -133 -81 254 264 146 113 64 -24 -95 -115 -103 -41 0 17 64 93 81 56 46 0 -25 -31 -15 16 0 0 31 14 0 29 23 0 13 0 0 17 0 0 0 0 17 0 0 11 0 0 13 12 0 0 0 -14 0 23 20 28 0]
3	24	F	finger spread	1	1	[0 10 20 30 40 50 60 70 80 90 100 110 120 130 140 150 160 170 180 190 200 210 220 230 240 250 260 270 280 290 300 310 320 330 340 350 360 370 380 390 400 410 420 430 440 450 460 470 480 490 500 510 520 530 540 550 560 570 580 590 600 610 620 630 640 650 660 670 680 690 700 710 720 730 740 750 760 770 780 790 800 810 820 830 840 850 860 870 880 890 900 910 920 930 940 950 960 970 980 990 1000 1010…	[5056 5049 5048 5053 5045 5052 5052 5025 5020 5025 5040 5037 5052 5040 5040 5049 5041 5040 5040 5028 5021 5012 5017 5012 5016 5013 5024 5036 5053 5240 5284 5296 5300 5304 5289 5296 5304 5305 5304 5301 5300 5308 5301 5300 5301 5268 5228 5041 4948 4956 4961 4964 4973 5000 4992 5001 5008 5013 5000 5009 5021 5029 5033 5036 5036 5025 5033 5036 5025 5033 5033 5033 5033 5048 5052 5045 5048 5057 5044 504…	[589 617 597 605 596 604 589 589 589 581 581 588 584 596 588 597 580 584 580 608 577 601 593 572 581 572 601 608 624 605 644 684 684 692 693 664 685 696 689 696 665 684 681 680 676 673 636 585 612 576 580 569 645 580 572 584 580 597 596 604 556 525 596 608 584 581 589 609 608 584 576 581 592 601 605 604 577 585 588 585 597 580 600 608 585 580 588 597 601 585 589 608 589 608 605 572 596 581 592 60…	[5493 5496 5481 5497 5488 5480 5460 5424 5380 5400 5400 5396 5397 5389 5396 5396 5376 5356 5352 5352 5349 5336 5353 5360 5376 5349 5360 5377 5568 5724 5724 5740 5741 5733 5744 5757 5756 5757 5753 5756 5768 5756 5764 5757 5732 5740 5701 5641 5612 5565 5472 5512 5509 5521 5516 5528 5529 5533 5533 5536 5537 5528 5537 5532 5541 5548 5561 5552 5556 5548 5553 5552 5544 5545 5540 5569 5557 5545 5557 555…	[5524 5532 5513 5520 5509 5509 5516 5485 5460 5441 5469 5448 5465 5469 5445 5464 5461 5437 5437 5420 5408 5405 5413 5416 5425 5409 5417 5437 5525 5688 5901 5937 5952 5968 5968 5972 5968 5984 5965 5969 5972 5968 5977 5969 5937 5889 5821 5629 5432 5405 5384 5404 5425 5420 5432 5444 5448 5453 5437 5460 5460 5473 5485 5473 5480 5476 5477 5469 5492 5481 5493 5489 5501 5504 5509 5501 5504 5508 5493 552…	[8191 8191 8191 8191 8191 8191 8191 8191 4485 8191 8191 8191 8191 8191 8191 8191 8191 8191 8191 4436 4433 8191 4424 4428 4445 4441 4452 4469 8191 8191 8191 8191 8191 8191 8191 8191 8191 8191 8191 8191 8191 8191 8191 8191 8191 8191 8191 8191 8191 8191 8191 8191 8191 8191 8191 8191 8191 8191 8191 4628 4605 8191 8191 8191 8191 4616 4593 4600 4605 4580 4600 4597 4608 4601 4612 4612 4616 4621 4617 461…	[6 26 30 34 26 23 31 26 18 34 23 35 26 11 27 7 15 34 10 14 73 18 10 10 35 19 0 10 22 7 6 39 11 51 2 22 26 18 7 30 18 38 34 22 34 19 18 26 42 27 27 23 34 34 34 35 30 27 19 51 31 38 27 7 31 22 0 3 26 39 30 6 51 26 39 42 43 2 39 31 31 22 27 23 19 22 2 22 18 15 11 34 14 14 0 34 7 26 38 14 19 14 19 26 34 14 10 3 11 18 23 11 7 30 34 27 27 27 26 27 46]	[2 3 7 15 38 35 26 38 19 38 14 30 19 2 10 10 11 7 18 15 34 34 22 7 0 19 3 26 26 31 34 11 27 39 19 18 22 27 35 10 15 18 26 18 38 30 3 35 18 34 30 22 10 27 0 14 10 77 43 3 10 23 18 27 50 26 19 0 14 27 42 19 23 10 10 26 26 18 14 22 10 18 6 27 15 18 22 19 30 31 10 22 38 2 2 15 7 42 18 47 18 27 22 14 15 7 2 31 18 22 19 30 26 10 7 19 22 23 3 15 27]	[62 64 65 64 63 58 72 59 39 72 68 64 72 59 64 72 65 59 69 50 39 65 38 43 42 43 34 34 64 65 68 68 65 63 68 73 59 68 62 69 59 65 68 51 72 69 68 63 62 62 55 63 65 64 65 54 59 64 69 35 47 69 64 63 64 39 39 39 38 42 39 35 46 38 39 31 38 38 42 43 43 38 38 39 39 42 63 42 68 68 64 64 64 68 63 65 65 63 62 59 68 63 65 59 62 68 63 65 59 76 64 68 68 68 54 64 64 62 64 72 65]	[18 27 26 27 26 30 26 54 23 26 26 30 22 31 26 30 26 30 27 22 27 19 34 34 34 23 22 27 30 30 19 34 38 23 27 30 34 23 30 22 34 27 23 34 30 27 30 30 27 34 38 27 30 30 34 23 30 22 34 35 23 23 22 22 34 22 27 15 34 26 27 15 26 34 14 26 30 23 27 15 30 30 23 22 34 22 30 27 27 34 34 27 30 31 26 23 38 26 30 31 30 22 22 22 18 22 23 26 14 30 23 22 22 31 26 34 23 18 22 30 27]	[43 23 27 22 22 22 27 26 30 26 23 30 26 30 27 23 34 26 30 34 23 26 26 26 23 35 26 26 27 30 26 26 35 50 39 42 62 68 30 35 39 30 27 35 27 26 26 26 23 26 27 19 27 31 26 27 26 27 14 22 34 19 30 26 27 30 31 26 27 19 23 26 27 27 27 34 31 23 26 30 30 22 18 19 23 26 30 27 22 23 19 23 27 34 26 30 31 30 30 27 19 30 27 22 23 26 31 27 23 34 23 30 23 30 23 27 26 26 30 23 26]	[3789 3788 3788 3787 3786 3784 3777 3730 3758 3753 3738 3692 3597 3459 3302 3137 2971 2813 2666 2530 2412 2300 2208 2165 2166 2165 2167 2158 2133 2071 1997 1954 1933 1918 1917 1914 1917 1910 1911 1906 1906 1911 1915 1917 1914 1923 1944 1957 1962 1961 1972 1973 1983 1984 1987 1991 1994 2003 2015 2028 2038 2065 2099 2150 2201 2303 2388 2470 2579 2686 2785 2891 2964 3045 3131 3199 3281 3354 3415 348…	[-110 -110 -110 -110 -109 -108 -109 -105 -118 -172 -260 -365 -509 -640 -746 -840 -894 -903 -876 -850 -820 -773 -732 -706 -661 -681 -691 -707 -728 -747 -743 -743 -731 -725 -713 -716 -703 -698 -692 -691 -688 -684 -680 -679 -681 -666 -638 -611 -594 -587 -580 -589 -584 -593 -595 -599 -597 -599 -597 -599 -603 -620 -641 -672 -694 -756 -786 -819 -825 -825 -783 -736 -688 -651 -607 -550 -503 -463 -431 -40…	[1139 1139 1139 1138 1139 1139 1134 1034 906 792 660 545 437 322 182 17 -157 -348 -495 -611 -693 -727 -742 -735 -687 -672 -685 -694 -676 -561 -462 -411 -369 -353 -329 -324 -309 -315 -315 -327 -323 -322 -325 -327 -345 -358 -453 -543 -662 -701 -731 -748 -753 -762 -760 -763 -770 -779 -777 -772 -764 -740 -709 -642 -572 -404 -271 -164 -7 132 248 356 418 484 559 620 697 757 808 863 909 927 948 976 1009…	[5581 5571 5569 5564 5555 5540 5495 4790 4634 4603 4737 4993 5566 6130 6622 7197 7647 7913 8019 8174 8293 8204 8094 7952 7498 7575 7686 7825 7918 7668 7286 7091 6850 6743 6577 6575 6439 6424 6388 6429 6394 6366 6356 6360 6435 6398 6602 6797 7171 7300 7369 7491 7473 7557 7560 7595 7606 7642 7609 7584 7567 7541 7519 7430 7282 7192 7086 7157 7028 6993 6691 6518 6221 6162 6016 5841 5814 5818 5882 601…	[7760 7765 7764 7763 7776 7788 7773 7100 6297 5240 3869 2621 1392 449 -303 -909 -1271 -1645 -1895 -2033 -2100 -2085 -2049 -2009 -2070 -1855 -1855 -1760 -1415 -424 370 810 1044 1145 1212 1266 1268 1227 1195 1137 1143 1107 1051 1028 947 749 -39 -776 -1583 -1841 -2097 -2134 -2233 -2223 -2206 -2209 -2278 -2344 -2395 -2415 -2361 -2241 -2064 -1685 -1238 -434 147 703 1199 1660 1999 2339 2668 2970 3361 3…	[-11703 -11708 -11709 -11713 -11714 -11722 -11770 -12487 -12775 -13176 -13562 -13896 -14186 -14436 -14587 -14546 -14416 -14242 -14066 -13799 -13521 -13333 -13163 -13118 -13341 -13328 -13279 -13194 -13108 -13087 -13003 -12907 -12910 -12889 -12944 -12927 -12989 -12971 -12989 -12958 -12970 -13002 -13026 -13035 -12999 -13062 -13086 -13042 -12850 -12763 -12743 -12689 -12719 -12688 -12699 -12697 -12691…	[-6334 -6326 -6327 -6326 -6315 -6300 -6268 -6258 -6641 -6795 -6863 -6599 -5854 -4718 -3424 -2057 -718 520 1643 2659 3528 4361 5046 5391 5472 5474 5440 5480 5651 6179 6791 7135 7332 7452 7493 7517 7526 7577 7582 7610 7619 7592 7566 7551 7560 7506 7320 7180 7027 6990 6882 6837 6768 6739 6719 6683 6658 6577 6504 6413 6334 6175 5948 5618 5187 4554 3914 3064 2251 1362 634 -96 -812 -1491 -2152 -2576 -3…	[0 0 0 0 0 10 -14 32 -281 -291 -384 -319 -345 -111 53 128 190 203 261 278 194 324 445 131 103 -160 -21 25 0 15 -49 -48 14 13 0 -63 -18 0 -17 0 33 -40 -23 -32 -53 -15 92 26 -35 38 92 -76 52 -40 22 -39 29 15 40 -13 29 77 223 277 374 174 215 -69 0 -231 -36 -107 -15 -109 -88 0 -134 -122 -15 -66 -75 -27 -41 -65 -88 -36 -55 -59 -30 0 -19 -24 0 0 31 12 39 21 0 32 20 18 0 0 0 0 0 -12 0 0 0 10 0 0 11 0 15…	[0 0 0 0 0 0 -58 -85 -67 -240 -174 -284 -272 -351 -271 -282 -301 -259 -264 -190 -166 -121 -66 -62 -41 -68 0 -68 -133 -36 -58 -58 -39 -36 -32 -30 -42 -23 -47 -19 -34 -37 -34 -61 -21 -69 69 -86 -94 -24 -48 -50 -67 0 -15 -22 -22 -40 -53 -48 -40 -32 -49 -94 -93 -168 -183 -222 -197 -227 -148 -164 -111 -133 -108 -82 -140 -72 -67 -58 -37 -24 -25 -50 -36 0 0 0 -13 0 -13 -10 0 0 0 0 0 0 -10 0 0 0 0 0 0 0 …	[0 0 -12 -11 0 0 295 158 259 185 87 99 20 19 -36 -27 -29 -75 -22 -64 0 0 -14 38 111 76 14 -33 -277 42 51 10 69 -23 25 -33 20 -23 0 -18 -27 0 0 32 33 82 80 -26 -103 -76 -44 -27 33 0 36 23 17 -17 -22 -13 -37 -13 -97 -114 -154 -78 -51 0 75 43 90 21 68 0 -14 -24 0 20 0 37 0 -27 0 44 17 0 -27 -22 0 20 29 27 0 -16 -25 -24 0 0 0 0 0 -14 -11 0 0 0 0 0 0 0 0 0 0 0 0 0 0 0 0 0 0]
7	23	M	fist	1	1	[0 10 20 30 40 50 60 70 80 90 100 110 120 130 140 150 160 170 180 190 200 210 220 230 240 250 260 270 280 290 300 310 320 330 340 350 360 370 380 390 400 410 420 430 440 450 460 470 480 490 500 510 520 530 540 550 560 570 580 590 600 610 620 630 640 650 660 670 680 690 700 710 720 730 740 750 760 770 780 790 800 810 820 830 840 850 860 870 880 890 900 910 920 930 940 950 960 970 980 990 1000 1010…	[5177 5181 5180 5172 5181 5181 5216 5181 5181 5181 5181 5169 5181 5181 5181 5213 5217 5220 5217 5181 5137 4972 4688 4200 3744 3461 3344 3276 3221 3165 3069 3056 2976 2969 2948 2976 3045 3032 3104 3133 3348 3428 3605 3964 4125 4496 4800 4992 5096 5161 5165 5181 5181 5181 5181 5172 5156 5169 5176 5181 5181 5133 5081 5085 5088 5089 5089 5088 5093 5081 5080 5085 5085 5080 5084 5092 5068 5072 5068 507…	[593 613 593 609 605 604 616 589 605 609 596 593 601 592 585 588 569 597 584 592 580 548 580 545 516 529 496 480 456 405 397 424 420 425 425 417 420 428 424 440 473 513 572 525 528 544 553 565 580 572 576 568 544 577 580 600 592 576 597 593 580 589 589 604 604 601 584 593 600 604 588 592 600 597 597 604 597 597 592 597 601 609 601 597 613 601 593 605 600 608 581 605 592 605 612 601 608 612 613 58…	[5613 5608 5632 5633 5641 5645 5637 5644 5632 5616 5632 5613 5600 5612 5601 5604 5593 5577 5576 5533 5504 5408 5297 5096 4773 4289 1173 996 933 920 893 881 884 897 905 925 925 909 916 936 997 1080 1224 4425 4821 5081 5336 5476 5545 5561 5568 5569 5569 5564 5552 5565 5580 5581 5585 5585 5564 5548 5528 5544 5529 5533 5525 5552 5541 5541 5537 5537 5549 5537 5552 5536 5548 5541 5537 5549 5544 5545 55…	[5592 5596 5612 5604 5613 5617 5617 5609 5604 5612 5601 5605 5601 5609 5621 5613 5632 5621 5624 5549 5472 5057 4332 3789 3461 3285 3201 3189 3184 3189 3156 3221 3709 3945 3989 4021 4064 4080 3877 3308 3349 3404 3472 3713 4020 4500 5017 5316 5432 5464 5488 5520 5532 5528 5513 5513 5508 5520 5532 5540 5533 5465 5517 5493 5492 5501 5504 5497 5501 5504 5513 5500 5524 5505 5497 5477 5473 5477 5484 547…	[4704 4724 4712 4716 4721 4716 4721 4721 4724 4732 4721 4732 4712 4717 4733 4728 4729 4729 4717 4700 4656 4517 4384 3929 3429 3001 8191 8191 8191 8191 8191 8191 8191 8191 8191 8191 8191 8191 8191 8191 2817 2925 3133 3388 3704 4028 4272 4429 4484 4473 4453 4464 4457 4493 4504 4485 4452 4416 4365 4360 4401 4444 4460 4465 4461 4477 4481 4489 4489 4492 4500 4500 4517 4505 4501 4500 4489 4521 4504 450…	[38 26 34 30 26 0 14 47 23 19 47 19 51 22 6 50 26 27 23 27 0 18 6 14 15 19 19 26 11 5380 8004 8191 8191 8191 8191 8191 8191 8191 8191 7861 896 22 35 26 10 23 15 34 55 10 35 46 10 34 11 10 2 35 51 22 10 27 42 34 23 39 3 30 58 43 19 38 23 11 26 26 50 47 35 7 7 11 30 23 7 18 42 35 38 7 23 19 38 18 23 2 2 22 22 6 19 31 31 22 51 27 27 23 64 26 26 10 31 34 10 26 14 14 64 18 23]	[30 0 3 19 31 27 31 18 34 38 26 18 26 42 7 6 10 23 43 0 30 10 0 22 31 22 26 6 0 35 42 30 38 50 46 23 30 26 34 30 35 11 34 34 10 34 15 35 19 31 10 0 18 10 2 14 11 18 26 11 31 10 0 0 26 22 38 35 7 3 15 18 34 2 3 43 38 27 7 6 58 3 15 35 15 35 35 18 3 38 15 27 2 23 18 51 30 38 3 2 34 50 23 38 14 15 6 18 0 26 42 35 0 6 7 3 15 38 3 6 19]	[50 50 43 30 46 42 43 55 30 39 38 42 50 42 64 58 39 38 35 43 38 35 42 30 35 39 1180 1081 1056 1005 996 1008 1012 1013 1013 1016 1021 1008 1013 1060 1080 1117 1160 35 38 42 39 39 42 39 46 35 39 35 27 43 39 35 38 42 42 38 42 42 39 42 35 39 39 35 39 39 26 42 43 35 42 43 46 39 38 31 30 38 39 38 39 42 46 42 38 35 39 35 34 42 34 35 35 39 43 43 42 46 35 43 38 46 39 42 46 42 51 27 42 43 43 43 42 38 34]	[26 34 30 26 26 34 34 18 26 34 26 22 19 27 22 30 34 19 35 31 26 34 27 23 30 31 23 34 30 22 26 31 23 26 26 27 42 22 27 34 35 26 30 27 26 27 35 19 34 19 22 26 26 27 19 26 23 22 35 27 19 26 26 26 27 30 26 15 26 26 31 30 38 30 34 34 31 31 27 22 34 30 31 27 22 30 27 15 19 31 27 27 27 31 26 23 18 26 34 31 26 26 26 23 26 23 23 27 31 39 34 34 30 23 22 22 15 34 19 26 30]	[30 26 30 26 26 26 27 35 30 30 27 31 14 30 30 23 22 23 26 30 23 30 34 26 23 18 26 34 27 19 26 15 27 30 30 27 128 461 384 648 6 19 26 30 31 26 27 26 27 23 26 23 23 26 18 31 30 23 35 31 27 35 26 27 30 26 22 27 31 23 30 27 22 23 30 30 23 22 50 26 34 30 27 31 30 26 22 19 31 22 26 19 23 30 3 14 26 23 27 30 22 26 34 26 27 30 30 26 34 23 22 23 19 23 26 23 26 22 18 26 27]	[3803 3800 3798 3793 3790 3788 3788 3790 3792 3793 3795 3796 3771 3703 3608 3497 3400 3304 3188 3065 2944 2829 2735 2653 2587 2521 2455 2385 2341 2295 2263 2225 2189 2168 2139 2126 2122 2124 2137 2171 2272 2316 2364 2406 2450 2483 2514 2538 2569 2591 2628 2686 2760 2851 2952 3061 3170 3290 3385 3465 3541 3635 3723 3757 3770 3782 3777 3753 3739 3725 3703 3686 3679 3672 3661 3660 3680 3709 3741 375…	[-129 -131 -131 -131 -132 -130 -129 -129 -129 -128 -128 -128 -156 -241 -341 -445 -533 -628 -745 -846 -913 -933 -904 -871 -840 -807 -778 -753 -733 -706 -684 -648 -627 -615 -607 -604 -609 -612 -621 -629 -678 -713 -767 -818 -872 -883 -918 -931 -963 -971 -973 -995 -997 -1000 -981 -941 -868 -793 -698 -591 -479 -352 -213 -122 -87 -88 -98 -102 -111 -137 -167 -193 -204 -201 -195 -188 -182 -169 -146 -127 …	[1257 1255 1254 1255 1255 1255 1258 1260 1262 1263 1262 1265 1252 1202 1115 1007 868 716 535 297 7 -306 -567 -743 -864 -917 -933 -1026 -1123 -1224 -1258 -1250 -1252 -1271 -1304 -1335 -1348 -1354 -1340 -1323 -1253 -1202 -1105 -1005 -886 -797 -725 -650 -555 -473 -363 -234 -68 155 362 589 727 861 944 1008 1069 1138 1207 1262 1288 1291 1276 1251 1229 1215 1205 1197 1201 1208 1212 1211 1210 1218 1226 …	[6269 6267 6253 6237 6229 6205 6204 6221 6238 6241 6246 6258 6352 6637 6785 6858 6815 6902 7201 7516 7825 8104 8246 8416 8568 8605 8582 8842 9206 9438 9519 9365 9339 9440 9601 9737 9829 9853 9787 9686 9433 9324 9234 9133 9041 8850 8894 8800 8814 8726 8569 8583 8488 8510 8530 8595 8467 8446 8240 7890 7485 7061 6489 6009 5832 5907 5924 5757 5705 5836 5984 6111 6200 6167 6080 6006 6039 6076 6034 593…	[8282 8269 8275 8293 8297 8318 8342 8349 8352 8360 8344 8364 8184 7551 6698 5769 4722 3586 2329 1024 -235 -1408 -2439 -3114 -3581 -3755 -3743 -4024 -4450 -4767 -4927 -5061 -5093 -5161 -5233 -5269 -5232 -5225 -5151 -5223 -5023 -4620 -4108 -3316 -2678 -2391 -2064 -1759 -1295 -991 -646 -233 219 878 1445 2188 2755 3475 4042 4833 5695 6646 7708 8514 8844 8822 8689 8592 8449 8248 8064 7906 7878 7968 80…	[-11097 -11114 -11124 -11138 -11148 -11154 -11141 -11121 -11105 -11096 -11098 -11079 -11222 -11652 -12287 -12945 -13565 -14035 -14326 -14448 -14384 -14164 -13902 -13604 -13327 -13171 -13087 -12717 -12233 -11884 -11697 -11668 -11588 -11416 -11209 -11069 -11008 -11000 -11123 -11245 -11743 -12085 -12388 -12769 -13041 -13273 -13335 -13470 -13554 -13661 -13818 -13877 -13983 -13971 -13903 -13709 -13581…	[-6114 -6104 -6092 -6059 -6044 -6028 -6021 -6028 -6036 -6040 -6053 -6048 -5930 -5620 -5153 -4533 -3959 -3309 -2435 -1466 -505 391 1100 1687 2147 2611 3083 3514 3774 3924 4090 4355 4582 4729 4819 4832 4825 4802 4733 4572 4039 3756 3580 3311 3074 2866 2693 2542 2317 2164 1908 1469 912 216 -547 -1358 -2173 -3189 -3696 -4248 -4736 -5289 -5736 -5825 -5835 -5900 -5908 -5830 -5796 -5737 -5623 -5526 -547…	[0 0 19 11 0 0 0 0 0 0 -72 -321 -419 -382 -263 -178 -89 -54 43 143 245 316 352 319 317 127 104 38 60 136 0 120 0 72 178 88 35 125 69 134 154 72 91 47 -106 27 -112 63 38 162 328 207 174 0 88 0 -73 -193 -91 -30 -40 -137 -219 -209 -175 -201 -167 -83 -94 -42 33 81 72 56 80 107 64 0 -104 -118 -48 -16 0 -50 -42 -18 0 0 0 0 0 0 0 -29 22 0 -13 -15 -20 0 29 25 0 0 0 0 0 -24 -30 0 0 0 0 -12 -13 -28 0 0 0 1…	[0 0 0 0 0 0 0 0 0 0 -35 -126 -230 -235 -213 -283 -326 -372 -332 -312 -246 -196 -153 -110 0 -114 -76 0 -24 -12 -81 -38 -67 -10 18 10 -23 -17 -135 0 -20 -181 -138 -77 -140 -80 -56 18 0 -33 -64 -126 -144 -199 -120 -133 -165 -106 -97 -104 -100 -169 -185 -105 -70 -37 -13 0 -27 0 11 34 31 0 0 -29 21 26 -12 -22 -19 0 35 0 0 0 0 0 0 0 0 11 0 0 0 0 0 -10 -13 0 13 10 0 0 0 0 0 0 0 0 0 0 0 0 0 0 0 0 0 0 0]	[0 -16 0 -13 0 0 0 0 0 0 43 142 261 198 99 72 -33 -44 -88 -53 -71 -97 -106 -123 -118 -108 108 93 -27 -33 -70 -38 34 32 64 0 0 -37 35 -39 -57 -55 -11 -44 57 -14 13 0 -17 11 -31 -58 -91 -28 -45 14 -11 -34 -43 0 22 -31 17 188 186 140 82 38 -29 -54 -63 -66 -48 -11 64 65 31 20 0 -12 0 0 0 0 0 0 21 17 12 13 0 0 0 0 26 34 22 29 0 -12 0 -16 -21 -13 0 0 32 24 0 17 0 -10 0 -11 0 0 13 12 0 16 0]
5	26	M	finger spread	1	2	[0 10 20 30 40 50 60 70 80 90 100 110 120 130 140 150 160 170 180 190 200 210 220 230 240 250 260 270 280 290 300 310 320 330 340 350 360 370 380 390 400 410 420 430 440 450 460 470 480 490 500 510 520 530 540 550 560 570 580 590 600 610 620 630 640 650 660 670 680 690 700 710 720 730 740 750 760 770 780 790 800 810 820 830 840 850 860 870 880 890 900 910 920 930 940 950 960 970 980 990 1000 1010…	[5100 5088 5097 5108 5076 5088 5100 5089 5097 5092 5097 5097 5101 5100 5096 5104 5104 5068 5084 5084 5069 5068 5061 5060 5284 5336 5344 5356 5357 5356 5360 5344 5221 5036 4993 4989 5008 4996 5016 5032 5021 5040 5048 5037 5053 5056 5068 5057 5069 5073 5077 5081 5085 5092 5096 5085 5096 5113 5085 5085 5093 5081 5092 5097 5097 5113 5096 5100 5093 5105 5104 5097 5101 5152 5068 5097 5096 5100 5100 510…	[580 588 581 589 601 593 589 596 585 585 585 580 569 572 576 573 573 589 557 572 540 585 544 544 609 597 605 604 616 589 601 584 549 557 565 552 564 561 568 557 568 564 580 580 572 573 585 577 589 592 588 604 593 581 624 613 604 612 596 589 617 597 600 597 604 593 612 608 601 613 605 597 637 613 597 604 604 625 608 605 605 596 608 597 608 613 601 600 613 596 617 600 601 597 608 581 592 600 621 60…	[5501 5493 5500 5501 5492 5492 5497 5492 5501 5524 5517 5549 5541 5528 5529 5533 5525 5525 5504 5457 5445 5421 5420 5552 5805 5864 5876 5881 5876 5861 5864 5797 5689 5445 5316 5276 5341 5365 5401 5401 5396 5400 5405 5409 5413 5401 5412 5429 5440 5461 5485 5500 5497 5488 5500 5484 5505 5504 5497 5497 5477 5540 5508 5496 5493 5505 5497 5509 5493 5504 5497 5528 5472 5492 5513 5504 5509 5476 5497 550…	[5477 5472 5472 5472 5480 5465 5480 5481 5484 5485 5500 5509 5513 5512 5540 5517 5517 5509 5497 5473 5469 5464 5465 5509 5764 5884 5901 5912 5900 5905 5908 5856 5676 5429 5305 5273 5320 5336 5349 5368 5373 5385 5393 5381 5380 5389 5397 5405 5436 5452 5457 5457 5449 5448 5461 5469 5464 5464 5453 5461 5461 5460 5465 5465 5484 5460 5469 5476 5460 5477 5465 5453 5464 5472 5481 5469 5468 5468 5456 547…	[4633 4629 4628 4629 4633 4633 4620 4629 4632 4636 4668 4664 4669 4692 4685 4677 4677 4669 4649 4624 4617 4605 4597 4620 4876 4968 4989 4996 4996 5000 4993 4961 4845 4637 4553 4525 4588 4585 4605 4605 4601 4597 4596 4605 4597 4585 4601 4593 4608 4616 4632 4629 4625 4629 4629 4609 4633 4621 4633 4637 4636 4629 4636 4640 4637 4636 4633 4632 4636 4637 4645 4637 4664 4629 4633 4640 4645 4633 4636 464…	[30 38 23 15 11 34 26 18 42 30 54 7 35 15 3 18 18 26 30 23 43 22 22 31 22 30 35 27 23 6 14 27 47 18 35 19 19 23 19 38 38 11 15 27 7 18 2 0 43 26 2 26 30 6 22 15 35 23 26 39 19 19 23 10 0 26 46 38 39 34 2 7 22 23 38 23 35 14 34 2 11 26 22 34 26 64 19 18 38 27 30 10 30 30 15 10 30 27 18 35 23 23 18 23 18 26 11 23 6 18 26 23 7 42 15 34 6 34 11 27 11]	[3 19 35 35 3 19 26 34 31 30 10 10 23 10 27 10 15 2 18 26 18 10 42 38 2 26 22 26 6 26 34 7 38 38 59 7 10 34 23 23 6 11 3 18 30 18 6 15 26 38 2 26 35 14 23 26 14 18 19 3 19 22 0 19 2 30 30 31 30 2 34 19 31 14 10 34 31 23 27 14 18 31 19 6 26 26 3 19 0 18 18 0 26 14 43 19 11 27 31 38 7 14 18 18 15 10 22 19 30 30 14 46 14 0 34 27 31 23 23 35 15]	[39 46 31 38 39 42 46 42 38 35 39 42 43 38 50 38 42 43 38 19 46 38 43 34 43 50 35 42 43 50 50 38 35 39 39 35 42 35 35 35 38 34 47 38 38 30 35 43 38 51 50 38 34 35 42 38 35 42 35 31 35 35 39 43 43 38 46 42 34 38 38 51 50 35 42 27 35 35 38 35 38 43 46 47 39 31 43 38 39 34 35 39 43 46 43 42 46 39 34 34 39 34 39 38 35 35 43 35 42 38 35 42 39 46 43 35 42 30 35 42 46]	[31 34 26 30 22 26 23 22 26 19 23 22 34 19 31 30 31 22 27 19 19 26 27 31 18 26 30 26 23 30 31 22 30 35 22 35 26 27 30 22 30 31 34 27 30 35 27 23 22 34 22 23 27 30 23 31 22 27 22 26 27 31 30 43 27 27 27 35 23 14 34 22 22 43 30 23 35 26 23 27 23 23 18 34 30 22 34 31 26 22 26 27 23 30 34 26 23 31 23 34 26 27 26 26 22 23 23 26 23 34 26 26 27 30 31 26 22 27 27 19 27]	[27 23 27 26 23 22 27 26 34 23 26 23 34 26 19 23 26 26 23 23 15 19 27 22 27 26 27 30 34 27 23 30 34 23 30 27 27 18 22 26 23 26 23 31 23 3 30 15 23 26 22 22 26 30 26 31 27 31 30 26 30 14 22 30 23 35 19 39 35 34 27 23 23 34 23 23 27 22 27 35 34 23 31 18 27 23 27 31 26 35 30 26 27 23 23 34 38 23 27 23 30 31 26 34 22 22 23 26 30 30 30 27 27 26 26 30 26 27 22 27 26]	[3763 3766 3766 3766 3767 3767 3768 3769 3775 3770 3720 3653 3550 3482 3386 3279 3161 3031 2896 2770 2673 2592 2515 2440 2412 2429 2446 2453 2464 2472 2486 2501 2530 2559 2563 2554 2568 2607 2647 2696 2799 2853 2935 3025 3124 3208 3314 3439 3601 3761 3869 3907 3928 3959 3966 3946 3916 3883 3848 3826 3806 3778 3767 3773 3779 3782 3791 3797 3809 3816 3819 3816 3812 3801 3793 3784 3784 3787 3796 380…	[-79 -76 -76 -77 -77 -77 -76 -75 -74 -73 -104 -164 -252 -324 -428 -526 -609 -665 -686 -663 -610 -568 -518 -459 -427 -423 -409 -409 -411 -419 -405 -388 -370 -363 -386 -429 -464 -507 -553 -602 -665 -696 -698 -711 -710 -671 -638 -579 -463 -295 -136 -34 6 7 -16 -52 -96 -144 -188 -202 -201 -194 -172 -143 -114 -94 -84 -85 -88 -93 -101 -110 -117 -123 -131 -140 -149 -152 -153 -147 -139 -131 -126 -122 -12…	[1250 1252 1252 1253 1253 1253 1253 1254 1255 1240 1179 1076 912 800 651 484 280 49 -204 -437 -593 -704 -790 -864 -819 -710 -657 -626 -594 -572 -575 -569 -621 -753 -754 -756 -657 -561 -476 -342 -73 64 214 350 495 633 800 933 1054 1149 1229 1299 1347 1350 1319 1282 1248 1221 1203 1214 1225 1236 1252 1267 1280 1274 1265 1256 1247 1238 1235 1237 1238 1238 1235 1228 1220 1217 1217 1219 1224 1231 1238…	[5586 5577 5579 5585 5586 5586 5586 5583 5608 5468 5370 5224 5092 5151 5339 5510 5692 5864 6040 6111 6059 6094 6063 5952 5582 5210 4961 4892 4812 4813 4638 4446 4415 4518 4714 5124 5177 5266 5443 5584 5835 6072 6169 6464 6777 6859 7223 7479 7447 7100 6506 6012 5884 6039 6191 6302 6436 6607 6768 6850 6809 6668 6490 6306 6102 5898 5816 5817 5873 5915 5999 6072 6127 6128 6155 6180 6219 6252 6295 630…	[8691 8713 8719 8718 8718 8718 8719 8733 8717 8606 8113 7255 6167 4958 3656 2338 951 -400 -1762 -2940 -3799 -4414 -4977 -5467 -5073 -4456 -4201 -3998 -3773 -3655 -3773 -3860 -4579 -5434 -5356 -5166 -4358 -3609 -2949 -1859 -266 536 1304 1887 2475 3209 3992 4635 5698 6641 7852 8811 9281 9199 8847 8464 8072 7697 7407 7447 7582 7804 8081 8341 8594 8688 8663 8589 8482 8376 8293 8256 8226 8223 8182 810…	[-11267 -11248 -11244 -11241 -11240 -11240 -11235 -11223 -11199 -11368 -11856 -12580 -13354 -14000 -14525 -14930 -15184 -15258 -15127 -14876 -14631 -14356 -14075 -13823 -14090 -14448 -14626 -14713 -14815 -14855 -14910 -14971 -14837 -14556 -14530 -14449 -14707 -14923 -15048 -15221 -15292 -15206 -15115 -14889 -14579 -14297 -13758 -13181 -12312 -11692 -11003 -10534 -10218 -10095 -10223 -10471 -10743…	[-5896 -5908 -5905 -5906 -5907 -5907 -5915 -5920 -5965 -5938 -5763 -5500 -5113 -4619 -3946 -3116 -2138 -1040 84 1066 1798 2390 2966 3470 3607 3564 3503 3471 3399 3353 3223 3106 2796 2570 2533 2593 2519 2235 1919 1461 672 218 -461 -1182 -1958 -2586 -3324 -4156 -5377 -6102 -6587 -6610 -6577 -6740 -6880 -6887 -6816 -6693 -6526 -6360 -6212 -6010 -5906 -5909 -5909 -5941 -6022 -6083 -6177 -6247 -6275 -…	[-18 -21 0 0 0 0 0 0 -195 -392 -430 -264 -230 -190 -102 21 118 294 438 418 453 282 259 211 132 12 48 80 114 -26 26 77 367 108 55 73 29 198 -135 238 164 -71 89 -211 -10 119 145 85 -49 -265 -366 -277 -267 -294 -227 -116 -26 32 98 137 134 143 92 0 -18 -39 -63 -39 -59 -44 -29 -12 -20 0 15 33 45 38 26 13 0 -25 -36 -35 -39 -29 -19 -12 0 0 0 19 22 25 0 0 0 0 0 0 16 21 40 -16 0 -14 -23 -42 -23 -26 0 0 0 …	[0 0 0 0 0 0 0 -15 -133 -224 -348 -341 -361 -429 -468 -467 -444 -379 -292 -235 -140 -128 -96 -93 525 -43 -46 0 -45 -72 -26 35 -10 102 -209 -101 -191 -97 -149 -81 -119 -228 -186 -257 -135 -135 -171 -232 -334 -324 -221 -143 -151 -95 -60 -30 0 14 26 51 59 36 13 -22 -35 -31 -13 -10 -10 0 0 0 0 0 0 0 15 19 29 21 10 0 0 0 -13 0 0 0 0 0 0 0 0 0 0 0 0 0 0 11 0 0 -16 0 0 0 0 0 0 0 0 0 0 0 0 11 14 0 0 0 0]	[0 0 11 0 0 0 -14 59 223 301 379 300 152 65 -36 -117 -189 -238 -303 -279 -245 -136 -100 -449 679 124 28 -149 -150 -55 -48 36 102 -314 -221 -201 24 -109 -19 -32 0 0 26 -27 -36 -53 -26 -74 -85 -52 94 253 317 185 65 -29 -101 -136 -148 -102 -50 17 57 76 107 96 63 37 0 -33 -51 -29 -11 0 37 33 0 0 -29 -53 -40 -22 0 46 54 32 0 0 -33 -38 -20 -13 0 18 10 0 0 0 0 0 -19 0 28 13 16 -16 -12 -23 0 0 35 21 0 -1…
[truncated: 52 more rows]
