# Supplementary material for: Machine Learning-Based Gesture Recognition Glove: Design and Implementation
Source: Sensors (Basel). 2024 Sep 23;24(18):6157. doi: 10.3390/s24186157 (PMC11435472; doi:10.3390/s24186157)
Supplement: Supplementary file 1 [file sensors-24-06157-s001.zip › README 1.md]

# Data model
Dataframe is stored in a _csv_ file as defined in the model below:
```python
ID_person       :   int
age             :   int
gender          :   'F' | 'M'
gesture         :   'fist' | 'double tap' | 'finger spread' | 'wave left' | 'wave right'
repetition      :   1
recording       :   1 | 2
time            :   List[int(0 - 1200)]
index.bend      :   List[int(0 - 8191)]
thumb.bend      :   List[int(0 - 8191)]
little.bend     :   List[int(0 - 8191)]
middle.bend     :   List[int(0 - 8191)]
ring.bend       :   List[int(0 - 8191)]
index.pressure  :   List[int(0 - 8191)]
thumb.pressure  :   List[int(0 - 8191)]
little.pressure :   List[int(0 - 8191)]
middle.pressure :   List[int(0 - 8191)]
ring.pressure   :   List[int(0 - 8191)]
imu.orientEulX  :   List[int(0 - 8191)]	
imu.orientEulY  :   List[int(0 - 8191)]	
imu.orientEulZ  :   List[int(0 - 8191)]	
imu.orientQuatX :   List[int(0 - 8191)]	
imu.orientQuatY :   List[int(0 - 8191)]	
imu.orientQuatZ :   List[int(0 - 8191)]	
imu.orientQuatW :   List[int(0 - 8191)]	
imu.linacceleX  :   List[int(0 - 8191)]	
imu.linacceleY  :   List[int(0 - 8191)]	
imu.linacceleZ  :   List[int(0 - 8191)]
```
Meaning of each column is described in next subsections

ID_person
---------
unique number assigned alphabetically to person's name

age
-----
integer basically in the range of uint8 that represents person's age in the moment of collecting data

gender
-----
- F - Woman
- M - Man

gesture
--------
A categorical variable denoting a given gesture.<br>
__5 unique gestures__

repetition
-----------
Number of repetition of gesture per recording.<br>
In this case **always 1**

recording
----------
Number of recording gesture.<br>
Here it can be either:
- **1**
- **2**

time
-----
Number of milliseconds from the start of recording

index.bend
-----------
Value from bend resistive sensor placed on **index finger**

thumb.bend
-----------
Value from bend resistive sensor placed on **thumb finger**

little.bend
------------
Value from bend resistive sensor placed on **little finger**

middle.bend
------------
Value from bend resistive sensor placed on **middle finger**

ring.bend
-----------
Value from bend resistive sensor placed on **ring finger**

index.pressure
---------------
Value from pressure resistive sensor placed on **index finger**

thumb.pressure
---------------
Value from pressure resistive sensor placed on **thumb finger**

little.pressure
----------------
Value from pressure resistive sensor placed on **little finger**

middle.pressure
----------------
Value from pressure resistive sensor placed on **middle finger**

ring.pressure
--------------
Value from pressure resistive sensor placed on **ring finger**

imu.orientEulX
---------------
Value from **Euler angle** from **IMU** sensor placed on the glove

imu.orientEulY
---------------
Value from **Euler angle** from **IMU** sensor placed on the glove

imu.orientEulZ
---------------
Value from **Euler angle** from **IMU** sensor placed on the glove

imu.orientQuatX
----------------
Value from **Quaternion angle** from **IMU** sensor placed on the glove

imu.orientQuatY
----------------
Value from **Quaternion angle** from **IMU** sensor placed on the glove

imu.orientQuatZ
----------------
Value from **Quaternion angle** from **IMU** sensor placed on the glove

imu.orientQuatW
----------------
Value from **Quaternion angle** from **IMU** sensor placed on the glove

imu.linacceleX
----------------
Value from **linear acceleration** from **IMU** sensor placed on the glove

imu.linacceleY
----------------
Value from **linear acceleration** from **IMU** sensor placed on the glove

imu.linacceleZ
----------------
Value from **linear acceleration** from **IMU** sensor placed on the glove

# Data values
Columns:
- ID_person
- age
- gender
- gesture
- repetition
- recording

always contains single value, string or number, but just a 1 value.

Rest of the columns are ``lists`` of length ***121***.

The length
-----------
Why ***121*** values? Because __time__ of recording was ``1.21 seconds`` with __frequency__ of ``100 Hz``.<br>
It can be seen in ``time`` column, where maximum value is __1200__ and minimum is __0__, so overall __1210 values__

Values range
-------------
### Time
- minimal:  0
- maximum:  1200

That is because it just counts ``fs`` during recording data. It is given in __ms__.
### Sensors
Used micro-controller have __13-bit__ ADC which allows that values range.<br>
***However*** *real* value range on every sensor differs, because not every time, for example sensors that relay on changing resistance, doesn't always have 0 &ohm; value in one extreme state and maximum that '*stops*' all voltage within given current.

# Data load
To load data into python program, the following command from `pandas` package can be used:
```python
from pandas import read_csv, DataFrame

data: DataFrame = read_csv(dir_path, sep=';')
```
